# Supplementary material for: Screening of biomarkers related to lung adenocarcinoma based on construction of ceRNA regulation network
Source: Medicine (Baltimore). 2026 Jun 26;105(26):e48837. doi: 10.1097/MD.0000000000048837 (PMC13313727; doi:10.1097/MD.0000000000048837)
Supplement: Supplementary file 1 [file medi-105-e48837-s001.xlsx]

## Sheet: DEmRNAs
Ensembl_ID	gene_type	gene_name	logFC	AveExpr	t	P.Value	adj.P.Val	B
ENSG00000000003.13	protein_coding	TSPAN6	1.06005	3.81087	9.49408	1.2775e-19	1.48837e-18	33.5202
ENSG00000000938.11	protein_coding	FGR	-1.87792	2.86673	-13.7721	2.67273e-36	1.39779e-34	71.5943
ENSG00000001084.9	protein_coding	GCLC	1.16172	2.92415	5.26902	2.12448e-07	6.24753e-07	5.90883
ENSG00000001626.13	protein_coding	CFTR	-1.15936	1.45846	-6.9468	1.3035e-11	6.46218e-11	15.3589
ENSG00000002726.18	protein_coding	AOC1	1.88227	2.12104	6.40875	3.68232e-10	1.54318e-09	12.0904
ENSG00000003249.12	protein_coding	DBNDD1	1.38215	2.70795	11.0384	2.96373e-25	6.21177e-24	46.3604
ENSG00000004776.10	protein_coding	HSPB6	-2.48973	2.24622	-15.1829	2.15969e-42	1.58127e-40	85.5331
ENSG00000004799.7	protein_coding	PDK4	-2.40726	3.22786	-12.134	1.54281e-29	4.58777e-28	56.1395
ENSG00000004838.12	protein_coding	ZMYND10	-1.2932	1.38452	-7.09864	4.89028e-12	2.54381e-11	16.3198
ENSG00000005001.8	protein_coding	PRSS22	1.18585	3.31368	7.05211	6.61552e-12	3.39832e-11	16.0236
ENSG00000005844.16	protein_coding	ITGAL	-1.13405	2.79362	-7.8162	3.83505e-14	2.55784e-13	21.0816
ENSG00000006016.9	protein_coding	CRLF1	1.65698	3.14686	4.42664	1.20045e-05	2.78891e-05	2.03006
ENSG00000006118.13	protein_coding	TMEM132A	1.42339	2.80608	9.15936	1.80567e-18	1.86266e-17	30.9035
ENSG00000006210.6	protein_coding	CX3CL1	-1.24394	3.67067	-5.59255	3.87275e-08	1.26612e-07	7.55742
ENSG00000006453.12	protein_coding	BAIAP2L1	1.06404	4.14385	10.6321	1.00718e-23	1.76513e-22	42.8678
ENSG00000006468.12	protein_coding	ETV1	-1.16146	2.30011	-8.13516	3.98275e-15	2.95549e-14	23.3106
ENSG00000006534.14	protein_coding	ALDH3B1	-1.14856	4.02211	-6.53975	1.66446e-10	7.28491e-10	12.8662
ENSG00000006625.16	protein_coding	GGCT	1.56734	4.8273	13.5981	1.45513e-35	7.00932e-34	69.9112
ENSG00000006740.15	protein_coding	ARHGAP44	-1.40323	1.81447	-12.3043	3.19095e-30	1.00898e-28	57.7029
ENSG00000007129.16	protein_coding	CEACAM21	-1.02471	1.31252	-10.0185	1.78342e-21	2.54593e-20	37.744
ENSG00000007402.10	protein_coding	CACNA2D2	-3.02026	2.86714	-12.0386	3.71144e-29	1.07645e-27	55.2687
ENSG00000007908.14	protein_coding	SELE	-1.1345	0.711077	-10.3164	1.47883e-22	2.32908e-21	40.2079
ENSG00000008441.15	protein_coding	NFIX	-1.59836	3.65603	-9.92271	3.93272e-21	5.41702e-20	36.9617
ENSG00000008853.15	protein_coding	RHOBTB2	-1.06544	3.95568	-6.17586	1.46382e-09	5.68348e-09	10.7436
ENSG00000010319.5	protein_coding	SEMA3G	-2.33921	1.56199	-22.3952	2.3438e-75	1.60882e-72	161.021
ENSG00000010671.14	protein_coding	BTK	-1.06623	2.05871	-9.25552	8.49112e-19	9.10695e-18	31.6487
ENSG00000011201.9	protein_coding	KAL1	-2.63255	2.51296	-16.9513	2.78787e-50	3.1894e-48	103.593
ENSG00000011347.8	protein_coding	SYT7	2.0294	2.83701	9.6007	5.42402e-20	6.54802e-19	34.3669
ENSG00000011426.9	protein_coding	ANLN	2.07995	2.50597	11.7343	5.96769e-28	1.55803e-26	52.5139
ENSG00000011465.15	protein_coding	DCN	-1.50725	4.82236	-8.43781	4.37432e-16	3.56392e-15	25.4867
ENSG00000011600.10	protein_coding	TYROBP	-1.49655	6.24563	-8.19073	2.66642e-15	2.01037e-14	23.7057
ENSG00000012171.16	protein_coding	SEMA3B	-1.9165	2.56852	-10.2099	3.61947e-22	5.50574e-21	39.322
ENSG00000012779.9	protein_coding	ALOX5	-1.82983	3.80188	-11.412	1.08466e-26	2.5274e-25	49.6386
ENSG00000012822.14	protein_coding	CALCOCO1	-1.1118	3.31319	-12.4434	8.74422e-31	2.89844e-29	58.9874
ENSG00000013306.14	protein_coding	SLC25A39	1.20472	5.5098	11.0877	1.9221e-25	4.06478e-24	46.7895
ENSG00000013588.5	protein_coding	GPRC5A	-1.66272	5.95113	-9.20646	1.24865e-18	1.31104e-17	31.2678
ENSG00000013810.17	protein_coding	TACC3	1.24302	2.8711	9.7908	1.15992e-20	1.51654e-19	35.892
ENSG00000016402.11	protein_coding	IL20RA	-1.26269	1.45231	-9.51646	1.06776e-19	1.25555e-18	33.6975
ENSG00000018280.15	protein_coding	SLC11A1	-1.53927	2.22085	-11.5906	2.18568e-27	5.36616e-26	51.2267
ENSG00000019102.10	protein_coding	VSIG2	-2.21426	3.47611	-8.08668	5.64301e-15	4.10614e-14	22.9675
ENSG00000019169.10	protein_coding	MARCO	-3.73197	4.29141	-13.6785	6.65952e-36	3.35502e-34	70.6875
ENSG00000019186.8	protein_coding	CYP24A1	2.51028	2.53979	8.19665	2.55447e-15	1.93216e-14	23.748
ENSG00000021826.13	protein_coding	CPS1	1.11789	1.29323	3.15607	0.0017056	0.00295459	-2.63263
ENSG00000021852.11	protein_coding	C8B	-1.79339	0.734985	-13.3057	2.45664e-34	1.06783e-32	67.1046
ENSG00000022267.15	protein_coding	FHL1	-3.41405	2.70351	-20.25	2.03082e-65	6.43378e-63	138.261
ENSG00000024422.10	protein_coding	EHD2	-1.43419	5.22519	-9.65251	3.56922e-20	4.41437e-19	34.7806
ENSG00000024526.15	protein_coding	DEPDC1	1.15648	1.21253	9.23316	1.01245e-18	1.07746e-17	31.475
ENSG00000025423.10	protein_coding	HSD17B6	-2.69275	2.98211	-12.281	3.96147e-30	1.24783e-28	57.4883
ENSG00000026025.12	protein_coding	VIM	-1.2892	7.13953	-9.93934	3.42915e-21	4.7512e-20	37.0973
ENSG00000026508.15	protein_coding	CD44	-1.11494	5.0256	-7.38351	7.44093e-13	4.26224e-12	18.1673
ENSG00000029153.13	protein_coding	ARNTL2	1.17302	1.98923	6.7813	3.72503e-11	1.75583e-10	14.3305
ENSG00000029993.13	protein_coding	HMGB3	2.86427	5.39395	13.2402	4.60986e-34	1.96235e-32	66.4796
ENSG00000031081.9	protein_coding	ARHGAP31	-1.94028	2.43455	-16.4017	8.34213e-48	8.37977e-46	97.9239
ENSG00000032444.14	protein_coding	PNPLA6	-1.37338	3.47864	-14.9241	2.93512e-41	2.00635e-39	82.9398
ENSG00000033170.15	protein_coding	FUT8	1.18407	3.20757	10.2344	2.94633e-22	4.52778e-21	39.5256
ENSG00000035141.6	protein_coding	FAM136A	1.12139	3.91441	14.6571	4.26383e-40	2.681e-38	80.2805
ENSG00000035499.11	protein_coding	DEPDC1B	1.20054	1.30014	9.92289	3.92688e-21	5.4135e-20	36.9632
ENSG00000035664.10	protein_coding	DAPK2	-1.39627	1.40237	-14.7292	2.07355e-40	1.32402e-38	80.9969
ENSG00000037280.14	protein_coding	FLT4	-1.03571	1.69737	-10.9458	6.66456e-25	1.33893e-23	45.5575
ENSG00000037897.15	protein_coding	METTL1	1.16918	3.16323	10.5006	3.10149e-23	5.19776e-22	41.7541
ENSG00000038427.14	protein_coding	VCAN	1.1924	3.62745	5.96097	5.04387e-09	1.83874e-08	9.53838
ENSG00000038945.13	protein_coding	MSR1	-2.17617	3.06199	-12.9877	5.15832e-33	1.99479e-31	64.082
ENSG00000039523.16	protein_coding	FAM65A	-1.17332	3.2059	-11.4171	1.03656e-26	2.42217e-25	49.6836
ENSG00000039537.12	protein_coding	C6	-1.05829	0.710844	-7.73928	6.55678e-14	4.27957e-13	20.5542
ENSG00000042980.11	protein_coding	ADAM28	1.27902	1.99416	8.72891	4.95649e-17	4.44735e-16	27.6341
ENSG00000043039.6	protein_coding	BARX2	1.24474	1.39249	7.19718	2.56591e-12	1.37959e-11	16.9524
ENSG00000043591.5	protein_coding	ADRB1	-2.38512	1.20754	-17.971	6.41218e-55	8.58814e-53	114.214
ENSG00000046604.11	protein_coding	DSG2	1.08134	4.65605	6.70443	6.02612e-11	2.77525e-10	13.8598
ENSG00000046653.13	protein_coding	GPM6B	-1.4714	1.41048	-14.0271	2.19876e-37	1.21961e-35	74.0754
ENSG00000046889.17	protein_coding	PREX2	-1.00678	0.831874	-10.9608	5.8432e-25	1.18987e-23	45.6878
ENSG00000047457.12	protein_coding	CP	2.72193	4.66457	9.9303	3.69454e-21	5.10705e-20	37.0235
ENSG00000047648.20	protein_coding	ARHGAP6	-1.23109	0.733702	-20.7615	8.68033e-68	3.57499e-65	143.687
ENSG00000047936.9	protein_coding	ROS1	-1.20679	3.01011	-5.28658	1.94109e-07	5.74618e-07	5.99612
ENSG00000048462.9	protein_coding	TNFRSF17	1.0753	1.79532	6.37655	4.46737e-10	1.85192e-09	11.9016
ENSG00000048740.16	protein_coding	CELF2	-1.17896	3.11648	-8.83435	2.224e-17	2.06412e-16	28.4248
ENSG00000049089.12	protein_coding	COL9A2	1.06252	2.49807	5.28964	1.91078e-07	5.66052e-07	6.01133
ENSG00000049283.16	protein_coding	EPN3	1.6329	2.04048	12.48	6.21017e-31	2.0794e-29	59.3269
ENSG00000050165.16	protein_coding	DKK3	-1.19085	3.91027	-7.8647	2.72928e-14	1.84877e-13	21.4162
ENSG00000050344.8	protein_coding	NFE2L3	1.02827	3.26176	6.85495	2.34012e-11	1.12854e-10	14.7857
ENSG00000050555.16	protein_coding	LAMC3	-1.3797	1.6159	-11.1984	7.24049e-26	1.58406e-24	47.757
ENSG00000052802.11	protein_coding	MSMO1	-1.01899	4.77301	-9.25239	8.70285e-19	9.3219e-18	31.6244
ENSG00000053747.14	protein_coding	LAMA3	-1.46357	2.49123	-6.97586	1.08188e-11	5.41892e-11	15.5415
ENSG00000056998.17	protein_coding	GYG2	1.22549	1.88952	9.2956	6.19064e-19	6.72721e-18	31.9609
ENSG00000058335.14	protein_coding	RASGRF1	-1.91105	1.28	-13.2507	4.16982e-34	1.7889e-32	66.5792
ENSG00000059573.7	protein_coding	ALDH18A1	1.51221	4.7434	18.1186	1.35323e-55	1.88924e-53	115.761
ENSG00000059804.14	protein_coding	SLC2A3	-1.19286	3.26014	-7.36864	8.22086e-13	4.68779e-12	18.0694
ENSG00000060140.7	protein_coding	STYK1	1.20375	1.67636	9.57035	6.92633e-20	8.26843e-19	34.1253
ENSG00000060718.17	protein_coding	COL11A1	1.98885	1.93915	7.68172	9.76925e-14	6.26952e-13	20.1621
ENSG00000061656.8	protein_coding	SPAG4	1.89302	2.61981	13.6349	1.01717e-35	5.03207e-34	70.2668
ENSG00000062038.12	protein_coding	CDH3	1.91204	3.50831	8.07896	5.96419e-15	4.33219e-14	22.913
ENSG00000062716.9	protein_coding	VMP1	1.31179	5.17369	10.3653	9.7825e-23	1.56767e-21	40.6169
ENSG00000064042.16	protein_coding	LIMCH1	-1.66157	3.84455	-11.6451	1.3372e-27	3.34788e-26	51.7139
ENSG00000064205.9	protein_coding	WISP2	-1.72481	1.65497	-13.6137	1.2506e-35	6.07741e-34	70.0617
ENSG00000064886.12	protein_coding	CHI3L2	-1.72527	2.32007	-8.68879	6.71157e-17	5.93804e-16	27.3351
ENSG00000064989.11	protein_coding	CALCRL	-2.45884	2.69544	-18.6115	7.42059e-58	1.21036e-55	120.939
ENSG00000065328.15	protein_coding	MCM10	1.06773	1.15986	9.04003	4.57202e-18	4.55103e-17	29.9862
ENSG00000065534.17	protein_coding	MYLK	-1.09784	2.49104	-8.6103	1.21114e-16	1.04081e-15	26.7528
ENSG00000065618.15	protein_coding	COL17A1	1.63302	2.0391	5.81603	1.13891e-08	3.96753e-08	8.74605
ENSG00000065675.13	protein_coding	PRKCQ	-1.11556	1.35828	-11.3454	1.96552e-26	4.49099e-25	49.0493
ENSG00000065911.10	protein_coding	MTHFD2	1.35056	3.84869	10.1695	5.07578e-22	7.62246e-21	38.9874
ENSG00000066056.12	protein_coding	TIE1	-1.74851	2.30651	-16.9974	1.7244e-50	1.98656e-48	104.071
ENSG00000066248.13	protein_coding	NGEF	1.02545	1.29252	7.17226	3.02239e-12	1.60875e-11	16.7917
ENSG00000066279.15	protein_coding	ASPM	1.22645	1.31817	9.45945	1.68504e-19	1.93445e-18	33.2466
ENSG00000066336.10	protein_coding	SPI1	-1.575	4.28653	-9.79197	1.14886e-20	1.50329e-19	35.9015
ENSG00000066405.11	protein_coding	CLDN18	-5.53846	2.99011	-16.6328	7.62943e-49	8.03271e-47	100.302
ENSG00000066468.19	protein_coding	FGFR2	-1.65326	2.05097	-11.6605	1.164e-27	2.95921e-26	51.8515
ENSG00000066629.15	protein_coding	EML1	-1.20685	1.30154	-14.249	2.46329e-38	1.42387e-36	76.25
ENSG00000066855.14	protein_coding	MTFR1	1.03207	3.04091	9.6428	3.86098e-20	4.74316e-19	34.703
ENSG00000067057.15	protein_coding	PFKP	1.67965	4.5958	9.84746	7.29711e-21	9.71023e-20	36.3503
ENSG00000067082.13	protein_coding	KLF6	-1.69913	4.92307	-13.5062	3.54692e-35	1.64135e-33	69.0264
ENSG00000067177.13	protein_coding	PHKA1	1.08242	2.16221	11.9409	9.08783e-29	2.56973e-27	54.3804
ENSG00000068001.12	protein_coding	HYAL2	-1.01142	4.08235	-10.9221	8.19725e-25	1.63094e-23	45.3524
ENSG00000068489.11	protein_coding	PRR11	1.21666	2.00595	8.53745	2.08796e-16	1.75495e-15	26.2158
ENSG00000069011.14	protein_coding	PITX1	1.55218	1.61072	8.07277	6.2347e-15	4.51276e-14	22.8693
ENSG00000069122.17	protein_coding	GPR116	-1.5414	4.84945	-6.83936	2.58294e-11	1.23876e-10	14.689
ENSG00000069535.13	protein_coding	MAOB	-1.60735	2.80211	-9.89915	4.77403e-21	6.50516e-20	36.77
ENSG00000069702.9	protein_coding	TGFBR3	-2.08479	1.56568	-17.8575	2.11637e-54	2.78921e-52	113.026
ENSG00000070087.12	protein_coding	PFN2	1.03984	4.24061	5.02943	7.09947e-07	1.94278e-06	4.74406
ENSG00000070404.8	protein_coding	FSTL3	-1.09202	3.64989	-6.77477	3.88115e-11	1.82576e-10	14.2903
ENSG00000070526.13	protein_coding	ST6GALNAC1	1.42996	3.6956	5.98763	4.33451e-09	1.59177e-08	9.68592
ENSG00000070614.13	protein_coding	NDST1	-1.47413	3.61322	-15.2207	1.47424e-42	1.09399e-40	85.9126
ENSG00000070669.15	protein_coding	ASNS	1.1814	2.9921	9.5165	1.06743e-19	1.25555e-18	33.6978
ENSG00000070731.8	protein_coding	ST6GALNAC2	-1.28561	1.56923	-10.5368	2.27732e-23	3.8637e-22	42.0599
ENSG00000070778.11	protein_coding	PTPN21	-2.03995	1.96118	-22.017	1.32107e-73	7.02044e-71	157.011
ENSG00000071282.10	protein_coding	LMCD1	-1.33973	2.21363	-14.0572	1.63509e-37	9.10018e-36	74.3696
ENSG00000071539.12	protein_coding	TRIP13	1.51653	2.3325	9.12542	2.35387e-18	2.40556e-17	30.6417
ENSG00000071967.10	protein_coding	CYBRD1	-1.91071	4.64017	-11.5251	3.93912e-27	9.51512e-26	50.6427
ENSG00000072163.17	protein_coding	LIMS2	-2.23554	1.69401	-23.3859	6.19719e-80	6.81779e-77	171.504
ENSG00000072274.11	protein_coding	TFRC	-1.12572	4.20119	-7.53436	2.68433e-13	1.62759e-12	19.1687
ENSG00000072571.18	protein_coding	HMMR	1.48305	1.85082	10.9492	6.46997e-25	1.30142e-23	45.5869
ENSG00000073111.12	protein_coding	MCM2	1.45731	3.22101	9.9112	4.32347e-21	5.92552e-20	36.868
ENSG00000073150.12	protein_coding	PANX2	1.27997	2.11795	7.36121	8.63984e-13	4.91141e-12	18.0206
ENSG00000073605.17	protein_coding	GSDMB	1.13615	2.29403	8.09951	5.14664e-15	3.7817e-14	23.0581
ENSG00000073712.12	protein_coding	FERMT2	-1.18962	2.73801	-12.7135	6.93305e-32	2.48293e-30	61.5028
ENSG00000073910.18	protein_coding	FRY	-1.10975	1.49602	-12.5795	2.44493e-31	8.47954e-30	60.252
ENSG00000074527.10	protein_coding	NTN4	-1.63434	3.7078	-10.7276	4.4284e-24	8.06116e-23	43.6816
ENSG00000074660.14	protein_coding	SCARF1	-1.01424	2.24766	-8.74109	4.51965e-17	4.08206e-16	27.7251
ENSG00000074800.12	protein_coding	ENO1	1.1571	8.65424	9.84338	7.54505e-21	1.00321e-19	36.3173
ENSG00000075218.17	protein_coding	GTSE1	1.27724	1.52561	10.3518	1.09619e-22	1.74648e-21	40.5042
ENSG00000075461.5	protein_coding	CACNG4	-1.33877	1.97746	-5.79603	1.2728e-08	4.40601e-08	8.63801
ENSG00000076003.4	protein_coding	MCM6	1.21986	3.57981	10.3576	1.04402e-22	1.66659e-21	40.5525
ENSG00000076067.10	protein_coding	RBMS2	-1.1306	3.19887	-12.7165	6.74346e-32	2.4203e-30	61.5304
ENSG00000076382.15	protein_coding	SPAG5	1.76119	2.32883	11.9092	1.21526e-28	3.37607e-27	54.0922
ENSG00000076604.13	protein_coding	TRAF4	1.26699	4.48415	12.491	5.6059e-31	1.88473e-29	59.4285
ENSG00000077152.8	protein_coding	UBE2T	2.50025	3.65417	15.3478	4.06703e-43	3.11629e-41	87.1927
ENSG00000077327.14	protein_coding	SPAG6	-1.01638	1.11713	-5.42086	9.65641e-08	2.9936e-07	6.6718
ENSG00000077348.7	protein_coding	EXOSC5	1.07327	3.64079	9.16065	1.78767e-18	1.84524e-17	30.9134
ENSG00000077942.16	protein_coding	FBLN1	-1.40331	4.42943	-8.1661	3.18618e-15	2.3837e-14	23.5303
ENSG00000077943.7	protein_coding	ITGA8	-1.69325	1.74476	-13.3828	1.16874e-34	5.21784e-33	67.8422
ENSG00000078081.6	protein_coding	LAMP3	-3.08369	4.5796	-14.6003	7.51501e-40	4.61949e-38	79.7174
ENSG00000078098.12	protein_coding	FAP	1.16491	1.76765	8.58225	1.49432e-16	1.27091e-15	26.5456
ENSG00000078114.17	protein_coding	NEBL	-1.50558	2.44461	-11.2536	4.4433e-26	9.82535e-25	48.2409
ENSG00000078401.6	protein_coding	EDN1	-1.93447	3.48339	-10.6529	8.42733e-24	1.49282e-22	43.0443
ENSG00000078596.9	protein_coding	ITM2A	-1.757	3.26456	-12.1218	1.72705e-29	5.11718e-28	56.0275
ENSG00000079308.15	protein_coding	TNS1	-2.1856	4.13366	-15.3377	4.50487e-43	3.41997e-41	87.091
ENSG00000079385.20	protein_coding	CEACAM1	1.57787	3.18133	9.99322	2.19785e-21	3.12133e-20	37.5373
ENSG00000079462.6	protein_coding	PAFAH1B3	1.90688	4.32817	12.8094	2.8024e-32	1.03281e-30	62.4019
ENSG00000079616.11	protein_coding	KIF22	1.02228	3.50826	10.3161	1.48205e-22	2.33192e-21	40.2057
ENSG00000079819.15	protein_coding	EPB41L2	-1.22886	2.44885	-10.783	2.74319e-24	5.17063e-23	44.1559
ENSG00000080031.8	protein_coding	PTPRH	1.62058	1.60814	8.73018	4.90873e-17	4.40689e-16	27.6436
ENSG00000080546.12	protein_coding	SESN1	-1.34772	2.36059	-13.7436	3.52846e-36	1.81083e-34	71.3184
ENSG00000080618.12	protein_coding	CPB2	-3.23693	1.42879	-15.2488	1.10854e-42	8.26338e-41	86.196
ENSG00000080986.11	protein_coding	NDC80	1.41625	1.72985	10.2651	2.27753e-22	3.52632e-21	39.7804
ENSG00000081041.8	protein_coding	CXCL2	-2.07511	4.26767	-9.03571	4.72783e-18	4.69477e-17	29.9531
ENSG00000081052.11	protein_coding	COL4A4	-1.12423	1.98848	-7.83877	3.2742e-14	2.19891e-13	21.2371
ENSG00000085265.9	protein_coding	FCN1	-1.36955	1.72753	-9.48963	1.32387e-19	1.53479e-18	33.485
ENSG00000085514.14	protein_coding	PILRA	-1.33558	2.69252	-10.3648	9.8225e-23	1.57103e-21	40.6129
ENSG00000085552.15	protein_coding	IGSF9	1.67099	2.02572	11.1558	1.05542e-25	2.28176e-24	47.3835
ENSG00000085840.11	protein_coding	ORC1	1.12918	1.43846	9.66587	3.20336e-20	3.98581e-19	34.8876
ENSG00000085999.10	protein_coding	RAD54L	1.16212	1.31263	9.81044	9.87923e-21	1.302e-19	36.0507
ENSG00000087074.7	protein_coding	PPP1R15A	-1.76601	4.85495	-14.677	3.49308e-40	2.20479e-38	80.4787
ENSG00000087085.12	protein_coding	ACHE	1.01169	1.81252	4.95173	1.03947e-06	2.77765e-06	4.37672
ENSG00000087128.8	protein_coding	TMPRSS11E	1.57359	1.51054	6.136	1.84625e-09	7.05523e-09	10.5173
ENSG00000087586.16	protein_coding	AURKA	1.70806	2.70539	10.8343	1.75872e-24	3.36115e-23	44.5962
ENSG00000087589.15	protein_coding	CASS4	-1.31461	1.44298	-13.4875	4.24964e-35	1.95554e-33	68.8469
ENSG00000087903.11	protein_coding	RFX2	-1.00629	1.40938	-10.6538	8.36099e-24	1.48266e-22	43.0521
ENSG00000088325.14	protein_coding	TPX2	2.45851	3.32543	12.3418	2.25288e-30	7.19264e-29	58.0483
ENSG00000088340.14	unitary_pseudogene	FER1L4	1.22773	1.28506	7.99604	1.0782e-14	7.62797e-14	22.3301
ENSG00000088827.11	protein_coding	SIGLEC1	-1.15969	2.25584	-7.82499	3.60611e-14	2.41492e-13	21.1421
ENSG00000088882.7	protein_coding	CPXM1	1.32612	2.36569	8.1865	2.74917e-15	2.07086e-14	23.6756
ENSG00000088992.16	protein_coding	TESC	1.78621	3.74601	5.41104	1.0167e-07	3.14067e-07	6.6219
ENSG00000089225.18	protein_coding	TBX5	-1.08062	1.59901	-10.7642	3.22799e-24	5.99526e-23	43.9947
ENSG00000089685.13	protein_coding	BIRC5	2.30296	2.86635	12.1544	1.2784e-29	3.82915e-28	56.326
ENSG00000090006.16	protein_coding	LTBP4	-2.24078	3.68811	-15.3406	4.37611e-43	3.3376e-41	87.1199
ENSG00000090382.5	protein_coding	LYZ	-1.58188	7.60415	-6.25962	8.95258e-10	3.57279e-09	11.2232
ENSG00000090530.8	protein_coding	P3H2	-2.20425	2.34535	-11.4699	6.46445e-27	1.53451e-25	50.1516
ENSG00000090776.5	protein_coding	EFNB1	-1.05929	3.23123	-7.3661	8.36155e-13	4.76143e-12	18.0528
ENSG00000090889.11	protein_coding	KIF4A	1.75487	1.95904	11.3871	1.35483e-26	3.13918e-25	49.4181
ENSG00000091106.17	protein_coding	NLRC4	-1.35129	1.23825	-16.8577	7.37941e-50	8.10456e-48	102.625
ENSG00000091428.16	protein_coding	RAPGEF4	-1.00492	0.865402	-14.3233	1.18106e-38	6.87516e-37	76.9803
ENSG00000091651.7	protein_coding	ORC6	1.09014	1.27064	10.7706	3.05281e-24	5.69558e-23	44.05
ENSG00000091844.6	protein_coding	RGS17	1.02207	1.08434	8.02869	8.54448e-15	6.10415e-14	22.5591
ENSG00000092421.15	protein_coding	SEMA6A	-1.58675	0.937468	-18.0841	1.94645e-55	2.67215e-53	115.4
ENSG00000092607.12	protein_coding	TBX15	1.24585	1.376	7.46044	4.43235e-13	2.61247e-12	18.6761
ENSG00000092929.10	protein_coding	UNC13D	-1.09086	3.05484	-7.00235	9.12385e-12	4.60921e-11	15.7084
ENSG00000092964.15	protein_coding	DPYSL2	-1.62296	4.53819	-12.1989	8.47853e-30	2.57896e-28	56.7334
ENSG00000092969.10	protein_coding	TGFB2	-1.04489	1.77953	-6.7906	3.51337e-11	1.6632e-10	14.3878
ENSG00000093009.8	protein_coding	CDC45	1.5029	1.84037	10.3994	7.32834e-23	1.18592e-21	40.9028
ENSG00000093072.14	protein_coding	CECR1	-1.01469	4.0503	-6.9281	1.46921e-11	7.23795e-11	15.2416
ENSG00000094804.8	protein_coding	CDC6	1.63784	1.9553	11.4215	9.96756e-27	2.33247e-25	49.7224
ENSG00000094963.12	protein_coding	FMO2	-3.04062	2.64086	-18.3589	1.07205e-56	1.62027e-54	118.283
ENSG00000095370.18	protein_coding	SH2D3C	-1.92784	2.35264	-18.7509	1.69657e-58	2.97334e-56	122.407
ENSG00000095383.18	protein_coding	TBC1D2	-1.21537	3.82315	-8.99216	6.62165e-18	6.4357e-17	29.6205
ENSG00000095637.19	protein_coding	SORBS1	-1.23129	1.7581	-11.7443	5.45084e-28	1.42762e-26	52.6038
ENSG00000095713.12	protein_coding	CRTAC1	-3.15808	2.66984	-13.2993	2.61268e-34	1.13266e-32	67.0434
ENSG00000096063.13	protein_coding	SRPK1	1.41072	3.68252	16.1263	1.42755e-46	1.35939e-44	95.1004
ENSG00000096088.15	protein_coding	PGC	-2.93136	4.95942	-5.34943	1.40245e-07	4.23691e-07	6.31053
ENSG00000096696.12	protein_coding	DSP	1.71043	4.54232	7.54179	2.55186e-13	1.55069e-12	19.2184
ENSG00000099194.5	protein_coding	SCD	-1.14674	6.08606	-6.84385	2.51069e-11	1.20586e-10	14.7168
ENSG00000099204.17	protein_coding	ABLIM1	-1.0264	3.91379	-6.91195	1.62875e-11	7.97383e-11	15.1406
ENSG00000099260.9	protein_coding	PALMD	-1.4149	1.36634	-14.9104	3.36818e-41	2.29287e-39	82.803
ENSG00000099860.7	protein_coding	GADD45B	-1.45307	4.77638	-9.78218	1.24442e-20	1.61932e-19	35.8225
ENSG00000099953.8	protein_coding	MMP11	2.7611	2.96585	10.4991	3.14111e-23	5.25881e-22	41.7415
ENSG00000099958.13	protein_coding	DERL3	1.76711	3.14385	9.80824	1.00589e-20	1.32356e-19	36.0329
ENSG00000099994.10	protein_coding	SUSD2	-3.13999	4.28446	-10.4073	6.85417e-23	1.1133e-21	40.969
ENSG00000100060.16	protein_coding	MFNG	-1.30027	2.75159	-12.2787	4.04948e-30	1.27311e-28	57.4665
ENSG00000100162.13	protein_coding	CENPM	1.17509	2.19834	9.18099	1.52451e-18	1.58854e-17	31.0707
ENSG00000100196.9	protein_coding	KDELR3	1.96153	4.4337	14.3041	1.42812e-38	8.28411e-37	76.7916
ENSG00000100234.11	protein_coding	TIMP3	-1.62352	1.73376	-12.4514	8.11043e-31	2.69922e-29	59.062
ENSG00000100290.2	protein_coding	BIK	1.31724	2.71686	8.30435	1.16675e-15	9.12244e-15	24.5199
ENSG00000100307.11	protein_coding	CBX7	-1.38658	2.27101	-13.6171	1.20919e-35	5.89354e-34	70.0951
ENSG00000100311.15	protein_coding	PDGFB	-1.27357	2.78888	-10.5174	2.68716e-23	4.53104e-22	41.8961
ENSG00000100479.11	protein_coding	POLE2	1.05865	1.45431	9.83188	8.2901e-21	1.10049e-19	36.2242
ENSG00000100522.7	protein_coding	GNPNAT1	1.16274	3.21969	10.6816	6.58408e-24	1.17642e-22	43.2888
ENSG00000100526.18	protein_coding	CDKN3	1.60968	2.09791	10.4617	4.31877e-23	7.15049e-22	41.4263
ENSG00000100558.7	protein_coding	PLEK2	1.91996	3.14868	12.8325	2.25105e-32	8.39472e-31	62.6194
ENSG00000100625.8	protein_coding	SIX4	1.13701	1.75766	10.0729	1.13523e-21	1.64918e-20	38.1909
ENSG00000100985.7	protein_coding	MMP9	1.95209	4.2955	7.90835	2.0069e-14	1.38334e-13	21.7187
ENSG00000101003.9	protein_coding	GINS1	1.56076	1.93141	11.6083	1.86375e-27	4.5826e-26	51.3847
ENSG00000101057.14	protein_coding	MYBL2	2.70874	3.40855	11.6318	1.50842e-27	3.76511e-26	51.5945
ENSG00000101084.15	protein_coding	C20orf24	1.09803	4.26558	9.79381	1.13169e-20	1.48318e-19	35.9164
ENSG00000101104.11	protein_coding	PABPC1L	1.465	2.67061	8.86169	1.80478e-17	1.68644e-16	28.6309
ENSG00000101194.16	protein_coding	SLC17A9	1.40474	2.11785	8.47029	3.43954e-16	2.8289e-15	25.7237
ENSG00000101210.9	protein_coding	EEF1A2	2.66266	2.87246	7.16726	3.12319e-12	1.66026e-11	16.7596
ENSG00000101213.6	protein_coding	PTK6	1.09217	3.02745	6.15952	1.61024e-09	6.21824e-09	10.6507
ENSG00000101265.14	protein_coding	RASSF2	-1.06111	2.90172	-8.45875	3.74668e-16	3.07384e-15	25.6394
ENSG00000101282.7	protein_coding	RSPO4	-1.47426	0.874021	-13.2323	4.97424e-34	2.112e-32	66.4041
ENSG00000101307.14	protein_coding	SIRPB1	-1.7812	0.954067	-20.0738	1.32855e-64	3.36716e-62	136.392
ENSG00000101311.14	protein_coding	FERMT1	1.79497	2.30791	11.8693	1.74919e-28	4.78672e-27	53.731
ENSG00000101331.14	protein_coding	CCM2L	-1.6805	1.14829	-21.1637	1.18784e-69	5.591e-67	147.956
ENSG00000101335.8	protein_coding	MYL9	-1.80019	5.76852	-12.333	2.44572e-30	7.7932e-29	57.9668
ENSG00000101336.11	protein_coding	HCK	-1.37981	3.51143	-8.71419	5.54004e-17	4.94938e-16	27.5243
ENSG00000101347.8	protein_coding	SAMHD1	-1.16943	4.72789	-9.14633	1.99929e-18	2.05467e-17	30.8029
ENSG00000101412.12	protein_coding	E2F1	1.02316	2.97315	6.593	1.20102e-10	5.36152e-10	13.1852
ENSG00000101417.10	protein_coding	PXMP4	-1.07569	2.8985	-7.3064	1.24559e-12	6.92303e-12	17.6615
ENSG00000101443.16	protein_coding	WFDC2	1.41261	7.38893	5.62468	3.25571e-08	1.07141e-07	7.72582
ENSG00000101447.12	protein_coding	FAM83D	1.45669	2.3724	9.42343	2.24594e-19	2.54118e-18	32.9626
ENSG00000101457.11	protein_coding	DNTTIP1	1.2331	4.77309	8.45849	3.75364e-16	3.07802e-15	25.6376
ENSG00000101825.7	protein_coding	MXRA5	1.12678	3.35056	5.97008	4.78976e-09	1.74998e-08	9.5887
ENSG00000101842.12	protein_coding	VSIG1	1.0713	1.84547	3.46793	0.000574508	0.0010627	-1.62473
ENSG00000101916.11	protein_coding	TLR8	-1.32099	1.45528	-10.9509	6.37071e-25	1.28459e-23	45.6022
ENSG00000101938.13	protein_coding	CHRDL1	-2.38562	2.37193	-11.9019	1.29868e-28	3.58968e-27	54.0263
ENSG00000101955.13	protein_coding	SRPX	-1.81114	2.24369	-13.2262	5.27758e-34	2.23504e-32	66.3453
ENSG00000102265.10	protein_coding	TIMP1	1.56258	7.91942	10.5344	2.32535e-23	3.94113e-22	42.0393
ENSG00000102359.5	protein_coding	SRPX2	1.48132	3.08496	7.58565	1.89133e-13	1.16565e-12	19.5128
ENSG00000102547.17	protein_coding	CAB39L	-1.03026	1.82567	-12.2145	7.33627e-30	2.24643e-28	56.8769
ENSG00000102575.9	protein_coding	ACP5	-1.69059	5.28549	-10.9578	5.99872e-25	1.21553e-23	45.6618
ENSG00000102760.12	protein_coding	RGCC	-2.75718	5.55309	-19.6004	2.05392e-62	4.69948e-60	131.378
ENSG00000102878.14	protein_coding	HSF4	1.05805	1.99784	6.58425	1.26736e-10	5.63523e-10	13.1326
ENSG00000102934.8	protein_coding	PLLP	-1.36454	2.115	-10.0857	1.02112e-21	1.49131e-20	38.2957
ENSG00000103034.13	protein_coding	NDRG4	-1.2361	0.986806	-12.2233	6.76169e-30	2.0821e-28	56.9578
ENSG00000103089.7	protein_coding	FA2H	1.33506	2.51879	7.22801	2.09405e-12	1.13781e-11	17.1517
ENSG00000103202.11	protein_coding	NME4	1.24658	4.39075	9.89462	4.95502e-21	6.73507e-20	36.7332
ENSG00000103241.6	protein_coding	FOXF1	-2.1654	1.83018	-20.1092	9.11107e-65	2.38247e-62	136.768
ENSG00000103257.7	protein_coding	SLC7A5	2.0216	4.115	10.4073	6.85636e-23	1.1133e-21	40.9687
ENSG00000103269.12	protein_coding	RHBDL1	1.30435	1.56579	8.94256	9.70547e-18	9.29581e-17	29.2431
ENSG00000103460.15	protein_coding	TOX3	1.50965	2.20867	7.81829	3.7794e-14	2.52174e-13	21.096
ENSG00000103569.8	protein_coding	AQP9	-1.4901	2.11612	-9.4038	2.62585e-19	2.95884e-18	32.8082
ENSG00000103647.11	protein_coding	CORO2B	-1.33755	0.88647	-16.546	1.87555e-48	1.94326e-46	99.4078
ENSG00000103710.9	protein_coding	RASL12	-1.30099	2.43354	-11.3247	2.36371e-26	5.34887e-25	48.8665
ENSG00000103811.14	protein_coding	CTSH	-1.16642	6.17237	-5.52555	5.54696e-08	1.773e-07	7.20898
ENSG00000103888.14	protein_coding	CEMIP	1.08274	2.54432	5.29348	1.87333e-07	5.55958e-07	6.03048
ENSG00000103994.15	protein_coding	ZNF106	-1.14202	2.80571	-11.792	3.53556e-28	9.40949e-27	53.0331
ENSG00000104140.6	protein_coding	RHOV	1.89725	2.84674	8.01623	9.33837e-15	6.64824e-14	22.4716
ENSG00000104213.11	protein_coding	PDGFRL	1.05499	2.62371	7.14266	3.66904e-12	1.93296e-11	16.6016
ENSG00000104267.8	protein_coding	CA2	-2.03454	3.07216	-9.7767	1.3013e-20	1.688e-19	35.7783
ENSG00000104341.15	protein_coding	LAPTM4B	1.34461	6.40089	8.72106	5.25947e-17	4.71407e-16	27.5756
ENSG00000104413.14	protein_coding	ESRP1	1.06674	4.52969	11.6125	1.79494e-27	4.42e-26	51.422
ENSG00000104415.12	protein_coding	WISP1	1.22757	1.86291	8.78559	3.22436e-17	2.94937e-16	28.0583
ENSG00000104522.14	protein_coding	TSTA3	1.25284	4.74576	10.0417	1.47164e-21	2.12106e-20	37.9341
ENSG00000104524.12	protein_coding	PYCRL	1.06874	2.82805	9.65423	3.51997e-20	4.36e-19	34.7944
ENSG00000104738.15	protein_coding	MCM4	1.66534	3.42692	11.7546	4.96566e-28	1.30887e-26	52.6962
ENSG00000104760.15	protein_coding	FGL1	1.65902	1.62656	4.98102	9.00859e-07	2.42655e-06	4.51456
ENSG00000104783.10	protein_coding	KCNN4	2.22042	3.35614	9.62948	4.29969e-20	5.25079e-19	34.5966
ENSG00000104889.4	protein_coding	RNASEH2A	1.04558	3.29969	8.7198	5.31011e-17	4.75686e-16	27.5661
ENSG00000104894.10	protein_coding	CD37	-1.00607	3.21199	-6.71565	5.61901e-11	2.59438e-10	13.9282
ENSG00000104918.6	protein_coding	RETN	-3.01467	1.83126	-14.9707	1.83699e-41	1.28231e-39	83.4055
ENSG00000104951.14	protein_coding	IL4I1	1.31371	2.55584	7.39642	6.82332e-13	3.93859e-12	18.2524
ENSG00000105011.7	protein_coding	ASF1B	1.69068	2.82474	11.9977	5.40197e-29	1.55581e-27	54.8964
ENSG00000105048.15	protein_coding	TNNT1	1.35387	2.17475	4.85764	1.63859e-06	4.26583e-06	3.93875
ENSG00000105131.6	protein_coding	EPHX3	1.36996	2.77588	7.49397	3.53209e-13	2.10672e-12	18.8991
ENSG00000105173.12	protein_coding	CCNE1	1.39891	1.71293	9.2488	8.95255e-19	9.5769e-18	31.5965
ENSG00000105219.7	protein_coding	CNTD2	1.02369	1.06793	6.87684	2.0367e-11	9.87129e-11	14.9217
ENSG00000105220.13	protein_coding	GPI	1.00813	5.14981	9.49859	1.23221e-19	1.43866e-18	33.5559
ENSG00000105227.13	protein_coding	PRX	-2.77474	1.75747	-22.7397	5.97958e-77	4.92538e-74	164.67
ENSG00000105339.9	protein_coding	DENND3	-1.42192	2.15527	-14.9856	1.58076e-41	1.10814e-39	83.5548
ENSG00000105369.8	protein_coding	CD79A	1.70695	3.74521	6.9954	9.54099e-12	4.81109e-11	15.6646
ENSG00000105374.8	protein_coding	NKG7	-1.05194	3.38522	-5.42024	9.68784e-08	3.00277e-07	6.66865
ENSG00000105388.13	protein_coding	CEACAM5	3.35196	5.34138	7.41549	6.00217e-13	3.48168e-12	18.3783
ENSG00000105427.8	protein_coding	CNFN	1.38931	1.90709	8.77997	3.36506e-17	3.07636e-16	28.0161
ENSG00000105538.7	protein_coding	RASIP1	-1.86605	1.88573	-18.039	3.13344e-55	4.23117e-53	114.926
ENSG00000105664.9	protein_coding	COMP	1.89781	2.9132	7.15397	3.40727e-12	1.80429e-11	16.6742
ENSG00000105696.7	protein_coding	TMEM59L	1.37561	1.78257	4.96895	9.55679e-07	2.56498e-06	4.45766
ENSG00000105699.15	protein_coding	LSR	1.24238	6.17925	8.7736	3.53189e-17	3.22173e-16	27.9684
ENSG00000105825.10	protein_coding	TFPI2	1.48686	3.42227	3.94206	9.35448e-05	0.00019421	0.079137
ENSG00000105894.10	protein_coding	PTN	-1.18082	2.16821	-6.29425	7.29457e-10	2.93816e-09	11.423
ENSG00000105971.13	protein_coding	CAV2	-2.48987	3.60828	-14.885	4.3487e-41	2.9241e-39	82.5491
ENSG00000105974.10	protein_coding	CAV1	-3.93061	4.81912	-20.3708	5.59969e-66	1.92186e-63	139.542
ENSG00000106004.4	protein_coding	HOXA5	-1.2768	2.00681	-11.4421	8.29021e-27	1.95383e-25	49.905
ENSG00000106025.7	protein_coding	TSPAN12	-1.2489	3.69718	-9.22553	1.07502e-18	1.13963e-17	31.4157
ENSG00000106034.16	protein_coding	CPED1	-1.41613	1.33407	-13.5477	2.3719e-35	1.11324e-33	69.426
ENSG00000106077.17	protein_coding	ABHD11	1.25125	4.27052	9.72855	1.92611e-20	2.44271e-19	35.3905
ENSG00000106078.16	protein_coding	COBL	-1.03873	1.64928	-8.74988	4.22827e-17	3.83149e-16	27.7909
ENSG00000106089.10	protein_coding	STX1A	1.59881	2.10862	11.1787	8.61999e-26	1.8759e-24	47.5841
ENSG00000106178.5	protein_coding	CCL24	-1.54953	1.37811	-9.65263	3.56584e-20	4.4135e-19	34.7816
ENSG00000106367.12	protein_coding	AP1S1	1.07747	5.06027	10.2095	3.63177e-22	5.51935e-21	39.3186
ENSG00000106462.9	protein_coding	EZH2	1.54821	2.23212	12.3729	1.68633e-30	5.43652e-29	58.3357
ENSG00000106484.13	protein_coding	MEST	1.20207	3.73977	9.85864	6.65798e-21	8.91012e-20	36.441
ENSG00000106538.8	protein_coding	RARRES2	-1.07379	5.13345	-6.10338	2.23056e-09	8.45325e-09	10.333
ENSG00000106541.10	protein_coding	AGR2	1.87289	6.75507	7.0153	8.39293e-12	4.2657e-11	15.7903
ENSG00000106688.10	protein_coding	SLC1A1	-2.12497	2.44242	-12.9147	1.03271e-32	3.92907e-31	63.3929
ENSG00000106809.9	protein_coding	OGN	-1.74264	1.32676	-10.9866	4.66324e-25	9.57883e-24	45.9113
ENSG00000106991.12	protein_coding	ENG	-1.55975	5.25478	-12.5887	2.24349e-31	7.81378e-30	60.3373
ENSG00000106992.16	protein_coding	AK1	-1.22047	2.88812	-8.86323	1.78369e-17	1.66957e-16	28.6425
ENSG00000107159.11	protein_coding	CA9	2.00279	2.05311	6.70374	6.0518e-11	2.78562e-10	13.8556
ENSG00000107242.16	protein_coding	PIP5K1B	-1.82951	1.44479	-15.3914	2.61246e-43	2.01111e-41	87.6326
ENSG00000107317.10	protein_coding	PTGDS	-1.92736	4.54022	-8.6376	9.86733e-17	8.56902e-16	26.9549
ENSG00000107438.7	protein_coding	PDLIM1	-1.02602	6.03437	-10.6709	7.21704e-24	1.28812e-22	43.1979
ENSG00000107562.15	protein_coding	CXCL12	-1.23884	2.77539	-8.25279	1.69938e-15	1.31004e-14	24.1494
ENSG00000107719.8	protein_coding	PALD1	-1.00401	2.25682	-9.33884	4.39765e-19	4.84271e-18	32.2987
ENSG00000107738.18	protein_coding	C10orf54	-1.45905	3.48511	-13.4763	4.73522e-35	2.16689e-33	68.7394
ENSG00000107742.11	protein_coding	SPOCK2	-3.30772	3.61167	-20.2438	2.16996e-65	6.74488e-63	138.195
ENSG00000107833.9	protein_coding	NPM3	1.49073	4.3302	12.1371	1.49944e-29	4.46687e-28	56.1677
ENSG00000108106.12	protein_coding	UBE2S	1.14372	2.60317	7.88437	2.37655e-14	1.62723e-13	21.5524
ENSG00000108176.13	protein_coding	DNAJC12	2.08005	2.51044	8.04743	7.47378e-15	5.36718e-14	22.6909
ENSG00000108179.12	protein_coding	PPIF	1.03144	4.40281	10.9635	5.70685e-25	1.16499e-23	45.7112
ENSG00000108342.11	protein_coding	CSF3	-2.24755	0.904299	-12.741	5.34898e-32	1.94095e-30	61.7603
ENSG00000108379.8	protein_coding	WNT3	1.02408	1.59681	9.55117	8.08122e-20	9.5915e-19	33.9728
ENSG00000108582.10	protein_coding	CPD	1.03352	4.406	6.56385	1.43626e-10	6.33494e-10	13.0103
ENSG00000108622.9	protein_coding	ICAM2	-1.05658	2.19399	-10.9213	8.25232e-25	1.63991e-23	45.3458
ENSG00000108773.9	protein_coding	KAT2A	1.4915	4.03476	12.7437	5.21246e-32	1.89559e-30	61.7859
ENSG00000108821.12	protein_coding	COL1A1	2.63474	7.36831	10.7302	4.32835e-24	7.90524e-23	43.7042
ENSG00000108823.14	protein_coding	SGCA	-1.51771	1.4354	-12.5783	2.4729e-31	8.55851e-30	60.2407
ENSG00000108846.14	protein_coding	ABCC3	2.03802	4.25575	10.6941	5.90848e-24	1.06378e-22	43.396
ENSG00000108924.12	protein_coding	HLF	-1.43883	1.85154	-8.09696	5.24187e-15	3.84653e-14	23.0401
ENSG00000109099.12	protein_coding	PMP22	-1.1862	4.66178	-9.24075	9.53759e-19	1.01631e-17	31.5339
ENSG00000109255.10	protein_coding	NMU	1.67365	1.7691	7.44119	5.04792e-13	2.9552e-12	18.5483
ENSG00000109458.7	protein_coding	GAB1	-1.03104	1.83381	-11.1606	1.01126e-25	2.19493e-24	47.4259
ENSG00000109501.12	protein_coding	WFS1	-1.69918	3.89115	-15.047	8.51725e-42	6.04798e-40	84.1694
ENSG00000109586.10	protein_coding	GALNT7	1.38825	3.40682	11.8828	1.54526e-28	4.24986e-27	53.8539
ENSG00000109610.5	protein_coding	SOD3	-1.2744	4.08549	-7.14413	3.63395e-12	1.91816e-11	16.611
ENSG00000109654.13	protein_coding	TRIM2	1.15077	3.49802	7.23351	2.01942e-12	1.0994e-11	17.1873
ENSG00000109762.14	protein_coding	SNX25	-1.17686	3.10979	-9.19781	1.33631e-18	1.40041e-17	31.2008
ENSG00000109805.8	protein_coding	NCAPG	1.36591	1.64052	9.88664	5.2907e-21	7.16768e-20	36.6683
ENSG00000109814.10	protein_coding	UGDH	1.29639	4.70477	7.31709	1.15998e-12	6.47343e-12	17.7314
ENSG00000109846.6	protein_coding	CRYAB	-1.79981	2.09312	-13.8569	1.16677e-36	6.24071e-35	72.4176
ENSG00000109906.12	protein_coding	ZBTB16	-1.31259	0.867267	-9.88333	5.43648e-21	7.35309e-20	36.6415
ENSG00000110079.15	protein_coding	MS4A4A	-1.11471	3.22079	-7.24645	1.85396e-12	1.01267e-11	17.2712
ENSG00000110195.10	protein_coding	FOLR1	-1.71454	5.70548	-5.42008	9.69608e-08	3.00476e-07	6.66783
ENSG00000110328.5	protein_coding	GALNT18	-1.4134	3.13283	-11.6844	9.37786e-28	2.41015e-26	52.0657
ENSG00000110400.9	protein_coding	PVRL1	1.02791	2.61567	7.28304	1.45474e-12	8.034e-12	17.5092
ENSG00000110446.8	protein_coding	SLC15A3	-1.26732	3.09509	-9.78228	1.24344e-20	1.61932e-19	35.8233
ENSG00000110492.14	protein_coding	MDK	2.68184	6.47622	12.6217	1.64624e-31	5.79491e-30	60.6445
ENSG00000110628.12	protein_coding	SLC22A18	1.05599	2.71984	8.53464	2.13205e-16	1.78927e-15	26.1952
ENSG00000110660.13	protein_coding	SLC35F2	1.57023	3.37107	13.6286	1.08212e-35	5.32142e-34	70.2054
ENSG00000110777.10	protein_coding	POU2AF1	1.04639	1.85092	6.32808	5.96666e-10	2.43786e-09	11.6191
ENSG00000110799.12	protein_coding	VWF	-2.38355	4.28752	-14.1959	4.16704e-38	2.38361e-36	75.7277
ENSG00000110876.9	protein_coding	SELPLG	-1.44609	3.99114	-9.99775	2.1171e-21	3.00925e-20	37.5743
ENSG00000111012.8	protein_coding	CYP27B1	1.01816	1.42708	8.57432	1.58552e-16	1.34708e-15	26.4872
ENSG00000111077.16	protein_coding	TNS2	-1.36196	3.40942	-11.8508	2.06941e-28	5.60715e-27	53.5642
ENSG00000111206.11	protein_coding	FOXM1	1.89367	2.44519	11.0999	1.72718e-25	3.67618e-24	46.8954
ENSG00000111247.13	protein_coding	RAD51AP1	1.19751	1.94725	9.1891	1.43066e-18	1.49548e-17	31.1334
ENSG00000111275.11	protein_coding	ALDH2	-1.26023	4.54728	-9.2184	1.13692e-18	1.19985e-17	31.3604
ENSG00000111341.8	protein_coding	MGP	-1.06692	6.12602	-5.65747	2.72503e-08	9.07096e-08	7.89853
ENSG00000111344.10	protein_coding	RASAL1	1.26382	1.3264	9.62657	4.40206e-20	5.36784e-19	34.5733
ENSG00000111452.11	protein_coding	GPR133	-1.31774	1.64955	-9.09977	2.8745e-18	2.91413e-17	30.4444
ENSG00000111602.10	protein_coding	TIMELESS	1.2726	2.92005	10.8862	1.12061e-24	2.19774e-23	45.0427
ENSG00000111640.13	protein_coding	GAPDH	1.55374	9.10701	11.0935	1.82614e-25	3.87678e-24	46.8402
ENSG00000111665.10	protein_coding	CDCA3	1.13848	1.3111	10.0695	1.16793e-21	1.69222e-20	38.1628
ENSG00000111669.13	protein_coding	TPI1	1.05167	7.41271	9.21754	1.1446e-18	1.20718e-17	31.3538
ENSG00000111834.11	protein_coding	RSPH4A	-1.15373	1.11313	-6.87064	2.11851e-11	1.02588e-10	14.8831
ENSG00000111859.15	protein_coding	NEDD9	-1.68381	3.82139	-10.7281	4.40932e-24	8.0353e-23	43.6858
ENSG00000111863.11	protein_coding	ADTRP	-1.40563	1.0472	-13.0728	2.2919e-33	9.09802e-32	64.8873
ENSG00000111897.6	protein_coding	SERINC1	-1.05954	6.01205	-13.1478	1.11841e-33	4.54929e-32	65.5996
ENSG00000111961.15	protein_coding	SASH1	-1.53728	2.27311	-15.851	2.40934e-45	2.15714e-43	92.2909
ENSG00000112137.15	protein_coding	PHACTR1	-1.70397	1.3182	-18.1202	1.33174e-55	1.87513e-53	115.777
ENSG00000112149.8	protein_coding	CD83	-1.41394	3.56084	-10.2214	3.28671e-22	5.02275e-21	39.4174
ENSG00000112214.9	protein_coding	FHL5	-1.86618	1.13416	-18.5607	1.27061e-57	2.03224e-55	120.404
ENSG00000112232.8	protein_coding	KHDRBS2	-1.2298	0.923609	-9.7808	1.25853e-20	1.63639e-19	35.8113
ENSG00000112242.13	protein_coding	E2F3	1.10422	2.63883	12.0903	2.30761e-29	6.7885e-28	55.7401
ENSG00000112312.8	protein_coding	GMNN	1.05587	2.85405	9.99288	2.20402e-21	3.1274e-20	37.5345
ENSG00000112419.13	protein_coding	PHACTR2	-1.24168	2.21294	-11.4063	1.14134e-26	2.65572e-25	49.5881
ENSG00000112531.15	protein_coding	QKI	-1.14263	2.86585	-11.9229	1.07179e-28	3.00283e-27	54.2168
ENSG00000112578.8	protein_coding	BYSL	1.06443	3.4397	10.3459	1.1522e-22	1.83041e-21	40.4549
ENSG00000112699.9	protein_coding	GMDS	1.07715	2.80582	9.62443	4.47861e-20	5.45312e-19	34.5563
ENSG00000112742.8	protein_coding	TTK	1.2116	1.39539	9.35677	3.81518e-19	4.22956e-18	32.4391
ENSG00000112782.14	protein_coding	CLIC5	-3.63961	2.20793	-20.7386	1.10804e-67	4.45214e-65	143.444
ENSG00000112799.7	protein_coding	LY86	-1.21509	3.03146	-7.97586	1.24445e-14	8.735e-14	22.189
ENSG00000112902.10	protein_coding	SEMA5A	-2.16258	1.55073	-17.9284	1.00325e-54	1.33287e-52	113.769
ENSG00000112936.17	protein_coding	C7	-2.18424	3.68995	-8.48768	3.02331e-16	2.50407e-15	25.8509
ENSG00000112984.10	protein_coding	KIF20A	1.7061	2.15547	12.3457	2.17203e-30	6.94798e-29	58.0845
ENSG00000113070.7	protein_coding	HBEGF	-2.48237	3.19094	-16.4018	8.33323e-48	8.37977e-46	97.9249
ENSG00000113368.10	protein_coding	LMNB1	1.48323	3.44196	10.8541	1.48072e-24	2.86982e-23	44.7667
ENSG00000113389.14	protein_coding	NPR3	-1.3507	1.58422	-10.9032	9.66278e-25	1.90869e-23	45.1895
ENSG00000113460.11	protein_coding	BRIX1	1.04009	3.12487	10.6446	9.05144e-24	1.5965e-22	42.9736
ENSG00000113555.5	protein_coding	PCDH12	-1.31472	1.9478	-13.7293	4.05763e-36	2.07594e-34	71.1796
ENSG00000113594.8	protein_coding	LIFR	-1.47113	2.7029	-9.85239	7.00815e-21	9.36353e-20	36.3903
ENSG00000113924.10	protein_coding	HGD	1.4304	1.91679	5.64475	2.92004e-08	9.67319e-08	7.83143
ENSG00000114200.8	protein_coding	BCHE	-1.56082	0.902247	-15.6421	2.03782e-44	1.71281e-42	90.1684
ENSG00000114346.12	protein_coding	ECT2	1.57241	3.02439	11.2519	4.50939e-26	9.95813e-25	48.2263
ENSG00000114378.15	protein_coding	HYAL1	-2.19974	2.43846	-12.2694	4.41111e-30	1.37111e-28	57.3816
ENSG00000114631.10	protein_coding	PODXL2	2.28063	3.85492	9.49495	1.26862e-19	1.47907e-18	33.5271
ENSG00000114654.7	protein_coding	EFCC1	-1.89381	1.39196	-18.855	5.62726e-59	1.01872e-56	123.505
ENSG00000114686.7	protein_coding	MRPL3	1.08911	4.98824	13.8751	9.7655e-37	5.24029e-35	72.5943
ENSG00000114698.13	protein_coding	PLSCR4	-1.26388	2.72929	-10.7375	4.06503e-24	7.46569e-23	43.7664
ENSG00000114771.12	protein_coding	AADAC	-1.59691	1.28872	-8.12713	4.21973e-15	3.12571e-14	23.2537
ENSG00000114790.11	protein_coding	ARHGEF26	-2.35379	2.06588	-19.6246	1.58702e-62	3.68233e-60	131.635
ENSG00000114812.11	protein_coding	VIPR1	-2.46573	1.7347	-18.4705	3.29538e-57	5.1703e-55	119.456
ENSG00000114854.6	protein_coding	TNNC1	-3.60171	2.62072	-18.8741	4.5973e-59	8.41511e-57	123.706
ENSG00000115009.10	protein_coding	CCL20	1.00135	3.38836	3.31996	0.000972934	0.00174181	-2.11422
ENSG00000115163.13	protein_coding	CENPA	1.47174	1.64929	9.87534	5.80535e-21	7.8263e-20	36.5765
ENSG00000115226.8	protein_coding	FNDC4	1.01974	2.30936	5.99436	4.17142e-09	1.53427e-08	9.72326
ENSG00000115255.9	protein_coding	REEP6	1.30425	2.62341	6.66742	7.58485e-11	3.44983e-10	13.6347
ENSG00000115306.14	protein_coding	SPTBN1	-1.71423	4.57124	-15.7195	9.24046e-45	7.97002e-43	90.9546
ENSG00000115361.6	protein_coding	ACADL	-2.12195	0.9133	-20.1975	3.55277e-65	1.04515e-62	137.704
ENSG00000115380.17	protein_coding	EFEMP1	-1.85066	4.71379	-11.003	4.04157e-25	8.35392e-24	46.0531
ENSG00000115541.9	protein_coding	HSPE1	1.24602	5.25413	11.9663	7.2036e-29	2.06028e-27	54.6109
ENSG00000115602.15	protein_coding	IL1RL1	-1.9103	0.933487	-12.5691	2.69688e-31	9.29464e-30	60.1547
ENSG00000115641.17	protein_coding	FHL2	1.61328	2.92951	9.57422	6.71361e-20	8.03195e-19	34.1561
ENSG00000115756.11	protein_coding	HPCAL1	-1.04753	3.78314	-10.3539	1.07689e-22	1.7174e-21	40.5218
ENSG00000115828.14	protein_coding	QPCT	1.41944	3.11317	5.51444	5.88556e-08	1.87577e-07	7.15153
ENSG00000116005.10	protein_coding	PCYOX1	-1.07065	4.5538	-11.6311	1.51771e-27	3.78258e-26	51.5884
ENSG00000116016.12	protein_coding	EPAS1	-2.60294	5.80827	-20.6178	4.02162e-67	1.50573e-64	142.162
ENSG00000116128.8	protein_coding	BCL9	1.00255	3.04697	9.90834	4.42643e-21	6.05656e-20	36.8448
ENSG00000116133.10	protein_coding	DHCR24	-1.05239	7.18075	-8.2481	1.75848e-15	1.35307e-14	24.1158
ENSG00000116191.16	protein_coding	RALGPS2	1.11822	2.13754	10.55	2.03492e-23	3.47751e-22	42.1714
ENSG00000116194.11	protein_coding	ANGPTL1	-1.40955	0.878183	-13.0427	3.05298e-33	1.20035e-31	64.6027
ENSG00000116678.17	protein_coding	LEPR	-1.49682	1.44497	-12.5	5.15298e-31	1.73955e-29	59.5121
ENSG00000116690.10	protein_coding	PRG4	-1.85976	1.19504	-10.8242	1.91941e-24	3.65554e-23	44.5096
ENSG00000116701.13	protein_coding	NCF2	-1.5957	3.90531	-10.6831	6.49542e-24	1.16184e-22	43.3022
ENSG00000116711.9	protein_coding	PLA2G4A	1.35215	3.43552	5.57374	4.28543e-08	1.39028e-07	7.4592
ENSG00000117069.13	protein_coding	ST6GALNAC5	-1.74366	1.47533	-14.785	1.18552e-40	7.71946e-39	81.5525
ENSG00000117114.18	protein_coding	LPHN2	-1.70255	2.51441	-12.6721	1.02472e-31	3.63819e-30	61.1151
ENSG00000117122.12	protein_coding	MFAP2	1.15125	3.02339	6.9638	1.16896e-11	5.83558e-11	15.4656
ENSG00000117318.8	protein_coding	ID3	-1.14015	4.51199	-8.21321	2.26562e-15	1.72716e-14	23.8662
ENSG00000117394.18	protein_coding	SLC2A1	2.64849	4.28077	12.8124	2.72415e-32	1.00623e-30	62.43
ENSG00000117399.12	protein_coding	CDC20	2.63744	3.44628	13.1861	7.75106e-34	3.22452e-32	65.9637
ENSG00000117411.15	protein_coding	B4GALT2	1.11794	3.97946	11.8274	2.56151e-28	6.89516e-27	53.3527
ENSG00000117650.11	protein_coding	NEK2	1.83234	2.09793	11.5166	4.25323e-27	1.02289e-25	50.5667
ENSG00000117724.11	protein_coding	CENPF	1.70859	2.05019	10.9572	6.03134e-25	1.21948e-23	45.6564
ENSG00000117791.14	protein_coding	2025-03-02	-1.38038	2.88921	-11.4567	7.27519e-27	1.722e-25	50.0345
ENSG00000117983.16	protein_coding	MUC5B	1.67285	2.86542	4.33823	1.77191e-05	4.03238e-05	1.65858
ENSG00000118407.13	protein_coding	FILIP1	-1.31761	1.37746	-11.2111	6.47204e-26	1.42161e-24	47.8682
ENSG00000118515.10	protein_coding	SGK1	-1.12641	3.48269	-8.16303	3.25754e-15	2.43157e-14	23.5085
ENSG00000118523.5	protein_coding	CTGF	-1.70142	6.18096	-9.37308	3.35215e-19	3.73888e-18	32.5669
ENSG00000118526.6	protein_coding	TCF21	-2.48137	1.32176	-20.2016	3.40068e-65	1.03746e-62	137.748
ENSG00000118777.9	protein_coding	ABCG2	-1.22753	1.02851	-15.9359	1.00842e-45	9.22926e-44	93.1568
ENSG00000118785.12	protein_coding	SPP1	4.30689	6.46789	13.6287	1.08012e-35	5.32142e-34	70.2072
ENSG00000118946.10	protein_coding	PCDH17	-1.23448	1.83394	-11.5075	4.61619e-27	1.10695e-25	50.4855
ENSG00000118971.6	protein_coding	CCND2	-1.20477	2.75689	-8.58567	1.4565e-16	1.2413e-15	26.5709
ENSG00000119138.4	protein_coding	KLF9	-1.43662	3.54381	-11.4406	8.403e-27	1.97759e-25	49.8917
ENSG00000119147.8	protein_coding	C2orf40	-1.95655	1.04089	-13.2798	3.15201e-34	1.36289e-32	66.8571
ENSG00000119280.15	protein_coding	C1orf198	-1.13702	4.59351	-11.6235	1.62497e-27	4.03159e-26	51.5207
ENSG00000119326.13	protein_coding	CTNNAL1	-1.2782	3.63594	-12.4726	6.65592e-31	2.22413e-29	59.2582
ENSG00000119431.8	protein_coding	HDHD3	1.0645	3.76512	10.2239	3.21947e-22	4.92913e-21	39.4379
ENSG00000119457.7	protein_coding	SLC46A2	-1.9666	1.37976	-12.1688	1.11948e-29	3.36538e-28	56.4576
ENSG00000119508.16	protein_coding	NR4A3	-1.60282	1.48974	-9.90748	4.45777e-21	6.09438e-20	36.8378
ENSG00000119535.16	protein_coding	CSF3R	-1.38001	2.67996	-7.41827	5.89091e-13	3.42196e-12	18.3967
ENSG00000119862.11	protein_coding	LGALSL	-1.54898	2.61877	-12.6997	7.8973e-32	2.82213e-30	61.3736
ENSG00000119865.7	protein_coding	CNRIP1	-1.04176	1.66345	-12.4219	1.06818e-30	3.49845e-29	58.7888
ENSG00000119888.9	protein_coding	EPCAM	1.57664	7.30497	14.4215	4.45604e-39	2.61241e-37	77.9488
ENSG00000120057.4	protein_coding	SFRP5	-1.54427	0.662621	-13.665	7.58833e-36	3.77674e-34	70.5578
ENSG00000120129.5	protein_coding	DUSP1	-1.91894	7.02623	-9.81077	9.85271e-21	1.29955e-19	36.0534
ENSG00000120156.19	protein_coding	TEK	-2.72283	1.83658	-24.1809	1.35445e-83	2.23133e-80	179.886
ENSG00000120279.6	protein_coding	MYCT1	-1.79298	1.93982	-18.734	2.02813e-58	3.44447e-56	122.23
ENSG00000120318.14	protein_coding	ARAP3	-1.05969	2.10785	-12.4638	7.22377e-31	2.409e-29	59.1769
ENSG00000120457.10	protein_coding	KCNJ5	-1.33172	1.16623	-11.329	2.27516e-26	5.16979e-25	48.9043
ENSG00000120693.12	protein_coding	SMAD9	-1.16389	1.30002	-9.88271	5.4645e-21	7.38492e-20	36.6364
ENSG00000120738.7	protein_coding	EGR1	-1.97636	5.8803	-9.62522	4.45014e-20	5.42245e-19	34.5626
ENSG00000120833.12	protein_coding	SOCS2	-1.53479	1.95976	-10.7439	3.84654e-24	7.09607e-23	43.8211
ENSG00000120875.7	protein_coding	DUSP4	1.21565	2.974	5.29936	1.81743e-07	5.40342e-07	6.05977
ENSG00000120896.12	protein_coding	SORBS3	-1.13979	3.6503	-10.3499	1.11407e-22	1.77326e-21	40.4882
ENSG00000120913.22	protein_coding	PDLIM2	-1.49266	1.60362	-20.1957	3.62412e-65	1.04743e-62	137.685
ENSG00000121068.12	protein_coding	TBX2	-1.67072	2.37279	-13.5647	2.01156e-35	9.57758e-34	69.5896
ENSG00000121075.8	protein_coding	TBX4	-1.84105	1.78247	-14.1335	7.70916e-38	4.31975e-36	75.1165
ENSG00000121152.8	protein_coding	NCAPH	1.54229	1.98333	10.5768	1.61801e-23	2.78528e-22	42.3984
ENSG00000121211.6	protein_coding	MND1	1.19283	1.42331	11.5524	3.08211e-27	7.49996e-26	50.886
ENSG00000121316.9	protein_coding	PLBD1	-1.25368	3.83019	-7.38109	7.56251e-13	4.33037e-12	18.1514
ENSG00000121361.3	protein_coding	KCNJ8	-1.22442	2.50974	-8.43626	4.42474e-16	3.59966e-15	25.4754
ENSG00000121552.3	protein_coding	CSTA	-1.18171	2.55499	-7.417	5.94158e-13	3.44897e-12	18.3883
ENSG00000121671.10	protein_coding	CRY2	-1.04754	3.16003	-10.4816	3.64543e-23	6.07227e-22	41.5941
ENSG00000121691.4	protein_coding	CAT	-1.83628	4.94082	-16.8908	5.23386e-50	5.78675e-48	102.967
ENSG00000121797.9	protein_coding	CCRL2	-1.20599	1.81524	-10.9391	7.06294e-25	1.41551e-23	45.5
ENSG00000121895.7	protein_coding	TMEM156	1.07751	1.48333	7.00249	9.11545e-12	4.60638e-11	15.7094
ENSG00000122042.9	protein_coding	UBL3	-1.01813	4.17705	-10.5242	2.53617e-23	4.28082e-22	41.9533
ENSG00000122133.15	protein_coding	PAEP	2.182	2.27587	5.09449	5.13974e-07	1.43197e-06	5.05556
ENSG00000122565.17	protein_coding	CBX3	1.09638	5.38225	12.8437	2.02599e-32	7.58551e-31	62.7239
ENSG00000122679.7	protein_coding	RAMP3	-2.81457	3.40709	-19.1141	3.60382e-60	7.06778e-58	126.238
ENSG00000122694.14	protein_coding	GLIPR2	-2.05963	3.63932	-15.0382	9.31014e-42	6.58263e-40	84.0809
ENSG00000122707.10	protein_coding	RECK	-1.11979	1.5456	-13.6131	1.25786e-35	6.09468e-34	70.0559
ENSG00000122852.13	protein_coding	SFTPA1	-4.6838	8.40239	-9.65756	3.42636e-20	4.24725e-19	34.821
ENSG00000122861.14	protein_coding	PLAU	1.82725	4.99709	7.74232	6.41976e-14	4.19512e-13	20.5749
ENSG00000122862.4	protein_coding	SRGN	-1.11744	6.73136	-6.77814	3.79986e-11	1.78803e-10	14.3111
ENSG00000122877.12	protein_coding	EGR2	-1.49765	2.27452	-10.8489	1.54914e-24	2.99187e-23	44.7219
ENSG00000122952.15	protein_coding	ZWINT	1.96705	3.36433	13.0535	2.75373e-33	1.08789e-31	64.7051
ENSG00000122966.12	protein_coding	CIT	1.1677	2.77688	5.39944	1.08046e-07	3.31956e-07	6.56301
ENSG00000123094.14	protein_coding	RASSF8	-1.16618	2.01436	-9.20812	1.23247e-18	1.29488e-17	31.2807
ENSG00000123119.10	protein_coding	NECAB1	-1.63769	0.64902	-22.1102	4.89119e-74	2.98435e-71	157.999
ENSG00000123131.11	protein_coding	PRDX4	1.40554	5.75043	11.2934	3.12029e-26	7.00322e-25	48.5912
ENSG00000123146.18	protein_coding	CD97	-1.32671	4.52365	-10.1777	4.73951e-22	7.13047e-21	39.0552
ENSG00000123178.13	protein_coding	SPRYD7	-1.02745	2.43231	-15.8697	1.98773e-45	1.78939e-43	92.4821
ENSG00000123213.21	protein_coding	NLN	1.00017	2.07835	13.7478	3.38956e-36	1.74499e-34	71.3583
ENSG00000123243.13	protein_coding	ITIH5	-1.57565	1.17785	-13.5307	2.79719e-35	1.30541e-33	69.2622
ENSG00000123338.11	protein_coding	NCKAP1L	-1.10823	2.51575	-8.4453	4.1387e-16	3.37864e-15	25.5413
ENSG00000123342.14	protein_coding	MMP19	-1.44025	2.24292	-10.2744	2.10601e-22	3.27306e-21	39.8579
ENSG00000123358.18	protein_coding	NR4A1	-2.04035	3.66547	-9.49104	1.30899e-19	1.52076e-18	33.4962
ENSG00000123473.14	protein_coding	STIL	1.04183	1.32993	10.687	6.28125e-24	1.12598e-22	43.3354
ENSG00000123485.10	protein_coding	HJURP	1.68941	1.88008	10.9156	8.67415e-25	1.72166e-23	45.2964
ENSG00000123500.8	protein_coding	COL10A1	2.91912	3.25564	13.1116	1.58218e-33	6.37283e-32	65.2552
ENSG00000123838.9	protein_coding	C4BPA	-1.84402	5.47951	-5.47973	7.07762e-08	2.23033e-07	6.97277
ENSG00000123989.12	protein_coding	CHPF	1.00446	5.26396	7.11295	4.45474e-12	2.32902e-11	16.4113
ENSG00000124107.5	protein_coding	SLPI	-2.16736	8.22054	-6.86281	2.22635e-11	1.07652e-10	14.8345
ENSG00000124116.17	protein_coding	WFDC3	1.56119	1.77043	7.69963	8.63103e-14	5.55855e-13	20.2839
ENSG00000124126.12	protein_coding	PREX1	-1.04783	3.01682	-8.82502	2.38807e-17	2.21017e-16	28.3545
ENSG00000124143.9	protein_coding	ARHGAP40	1.42837	1.63494	8.29694	1.23166e-15	9.60714e-15	24.4666
ENSG00000124191.16	protein_coding	TOX2	-1.23469	1.65335	-10.9603	5.87155e-25	1.19202e-23	45.683
ENSG00000124212.5	protein_coding	PTGIS	-1.36037	2.38769	-8.87752	1.59889e-17	1.50343e-16	28.7504
ENSG00000124237.5	protein_coding	C20orf85	-2.371	2.12222	-7.46497	4.29869e-13	2.53823e-12	18.7061
ENSG00000124466.8	protein_coding	LYPD3	1.37314	1.95174	6.45567	2.77487e-10	1.18153e-09	12.3667
ENSG00000124602.8	protein_coding	UNC5CL	1.68171	2.20003	10.694	5.91576e-24	1.06393e-22	43.3948
ENSG00000124615.16	protein_coding	MOCS1	-1.04372	1.84824	-10.8529	1.49701e-24	2.89798e-23	44.7558
ENSG00000124664.9	protein_coding	SPDEF	2.18805	3.58914	9.37877	3.20397e-19	3.58089e-18	32.6116
ENSG00000124731.11	protein_coding	TREM1	-1.20277	3.38636	-5.47973	7.07792e-08	2.23033e-07	6.97273
ENSG00000124766.5	protein_coding	SOX4	1.56881	5.14244	11.9387	9.28081e-29	2.61801e-27	54.3596
ENSG00000124785.7	protein_coding	NRN1	-1.57797	1.95245	-11.0899	1.88542e-25	3.99234e-24	46.8086
ENSG00000124920.12	protein_coding	MYRF	-1.91545	1.90551	-10.7205	4.70636e-24	8.53883e-23	43.6213
ENSG00000124942.12	protein_coding	AHNAK	-2.1726	4.99301	-12.4885	5.73627e-31	1.92463e-29	59.4057
ENSG00000125266.6	protein_coding	EFNB2	-1.21378	3.48435	-8.10813	4.83765e-15	3.56419e-14	23.1191
ENSG00000125319.13	protein_coding	C17orf53	1.10801	1.41233	9.81102	9.83227e-21	1.29789e-19	36.0554
ENSG00000125459.13	protein_coding	MSTO1	1.0266	2.13462	13.1601	9.94657e-34	4.08628e-32	65.7161
ENSG00000125571.8	protein_coding	IL37	1.56834	1.59361	5.15121	3.86728e-07	1.09429e-06	5.33009
ENSG00000125740.12	protein_coding	FOSB	-3.53907	3.25352	-12.0108	4.79469e-29	1.38332e-27	55.0146
ENSG00000125798.13	protein_coding	FOXA2	-1.20128	3.13919	-5.10285	4.92943e-07	1.3764e-06	5.09587
ENSG00000125810.9	protein_coding	CD93	-2.11191	3.85699	-15.5405	5.73837e-44	4.70318e-42	89.1392
ENSG00000125845.6	protein_coding	BMP2	-1.7875	2.74691	-9.95584	2.99287e-21	4.17128e-20	37.2319
ENSG00000125848.9	protein_coding	FLRT3	-1.93455	3.08113	-10.4083	6.79723e-23	1.1065e-21	40.9773
ENSG00000125872.7	protein_coding	LRRN4	-1.50617	2.45541	-6.14093	1.7942e-09	6.87204e-09	10.5452
ENSG00000125910.5	protein_coding	S1PR4	-1.43167	2.22105	-12.1319	1.57285e-29	4.66868e-28	56.1203
ENSG00000125968.8	protein_coding	ID1	-1.30566	5.10721	-6.19519	1.3074e-09	5.10261e-09	10.8538
ENSG00000126218.10	protein_coding	F10	-1.06844	1.23678	-10.16	5.49306e-22	8.21168e-21	38.9092
ENSG00000126249.6	protein_coding	PDCD2L	1.12686	2.59892	11.1181	1.47073e-25	3.14659e-24	47.0547
ENSG00000126458.3	protein_coding	RRAS	-1.34327	5.33373	-9.91257	4.275e-21	5.86883e-20	36.8792
ENSG00000126602.9	protein_coding	TRAP1	1.02319	3.52488	12.7791	3.73222e-32	1.36632e-30	62.1175
ENSG00000126759.11	protein_coding	CFP	-1.18422	0.894206	-16.0432	3.35378e-46	3.12148e-44	94.2512
ENSG00000126778.8	protein_coding	SIX1	1.47222	2.1846	7.86587	2.70703e-14	1.83446e-13	21.4243
ENSG00000126785.11	protein_coding	RHOJ	-1.47482	2.01903	-15.8119	3.59315e-45	3.18245e-43	91.8936
ENSG00000126787.11	protein_coding	DLGAP5	1.75305	1.99754	11.2617	4.13477e-26	9.18007e-25	48.3122
ENSG00000127249.13	protein_coding	ATP13A4	-1.68115	2.53451	-7.49628	3.47729e-13	2.07554e-12	18.9144
ENSG00000127329.13	protein_coding	PTPRB	-2.17703	1.98224	-18.346	1.22806e-56	1.82262e-54	118.148
ENSG00000127528.5	protein_coding	KLF2	-1.74405	3.65331	-11.2016	7.03952e-26	1.54214e-24	47.7849
ENSG00000127564.15	protein_coding	PKMYT1	1.20768	1.46134	10.012	1.88094e-21	2.68283e-20	37.6913
ENSG00000127586.15	protein_coding	CHTF18	1.01408	1.80186	8.95172	9.04464e-18	8.67801e-17	29.3127
ENSG00000127831.9	protein_coding	VIL1	1.17043	1.09605	4.89794	1.3496e-06	3.55221e-06	4.1254
ENSG00000127920.5	protein_coding	GNG11	-1.72878	3.40806	-10.8465	1.5822e-24	3.04856e-23	44.701
ENSG00000127990.14	protein_coding	SGCE	-1.07546	3.40457	-7.18135	2.84723e-12	1.52043e-11	16.8503
ENSG00000128016.5	protein_coding	ZFP36	-1.86017	6.74138	-10.3077	1.59064e-22	2.49564e-21	40.1357
ENSG00000128039.9	protein_coding	SRD5A3	1.34377	3.88346	8.91573	1.19284e-17	1.13262e-16	29.0396
ENSG00000128050.7	protein_coding	PAICS	1.6275	3.93743	15.6674	1.57372e-44	1.33636e-42	90.4253
ENSG00000128059.7	protein_coding	PPAT	1.2523	2.10719	13.0154	3.96137e-33	1.55011e-31	64.3441
ENSG00000128165.8	protein_coding	ADM2	1.79303	2.02236	13.482	4.48441e-35	2.05783e-33	68.7935
ENSG00000128218.7	protein_coding	VPREB3	1.05934	1.60468	6.26987	8.42685e-10	3.37197e-09	11.2822
ENSG00000128228.4	protein_coding	SDF2L1	1.03981	4.70052	7.69535	8.89069e-14	5.7213e-13	20.2547
ENSG00000128268.11	protein_coding	MGAT3	-2.67388	1.35223	-20.188	3.93108e-65	1.11656e-62	137.604
ENSG00000128284.18	protein_coding	APOL3	-1.24216	2.80992	-9.25599	8.45976e-19	9.07922e-18	31.6524
ENSG00000128298.15	protein_coding	BAIAP2L2	1.15292	1.35663	6.45473	2.79075e-10	1.18767e-09	12.3612
ENSG00000128422.14	protein_coding	KRT17	1.0284	3.5815	3.10378	0.00203014	0.00347693	-2.79275
ENSG00000128512.18	protein_coding	DOCK4	-1.2598	1.92678	-12.2778	4.08373e-30	1.28143e-28	57.4581
ENSG00000128536.14	protein_coding	CDHR3	-1.13225	1.16199	-6.38215	4.31987e-10	1.79168e-09	11.9344
ENSG00000128567.15	protein_coding	PODXL	-1.02778	3.647	-9.72582	1.9694e-20	2.49569e-19	35.3685
ENSG00000128594.6	protein_coding	LRRC4	-1.026	1.58465	-6.82284	2.86733e-11	1.37116e-10	14.5867
ENSG00000128849.10	protein_coding	CGNL1	-2.10268	2.47336	-16.9498	2.83171e-50	3.21722e-48	103.577
ENSG00000129048.6	protein_coding	ACKR4	-1.21482	0.646864	-15.1997	1.82161e-42	1.3397e-40	85.7023
ENSG00000129173.11	protein_coding	E2F8	1.12863	1.31102	10.5494	2.04567e-23	3.49226e-22	42.1662
ENSG00000129195.14	protein_coding	FAM64A	1.15462	1.36363	8.7868	3.19478e-17	2.92394e-16	28.0674
ENSG00000129235.9	protein_coding	TXNDC17	1.45595	4.06894	11.2714	3.79327e-26	8.45607e-25	48.3977
ENSG00000129250.10	protein_coding	KIF1C	-1.29249	4.16746	-14.7026	2.70413e-40	1.71338e-38	80.733
ENSG00000129451.10	protein_coding	KLK10	-1.28195	1.74727	-5.32452	1.59587e-07	4.77746e-07	6.18552
ENSG00000129467.12	protein_coding	ADCY4	-1.05689	1.11514	-14.6102	6.80916e-40	4.20943e-38	79.8154
ENSG00000129514.5	protein_coding	FOXA1	1.09906	3.9952	6.1827	1.40646e-09	5.46722e-09	10.7826
ENSG00000129521.12	protein_coding	EGLN3	1.56891	2.43901	7.44312	4.98237e-13	2.91994e-12	18.5612
ENSG00000129538.12	protein_coding	RNASE1	-1.11259	8.12048	-4.75436	2.67803e-06	6.76862e-06	3.4667
ENSG00000129596.4	protein_coding	CDO1	-1.75818	0.964343	-18.8434	6.36528e-59	1.1398e-56	123.382
ENSG00000129675.14	protein_coding	ARHGEF6	-1.21933	2.37554	-10.7326	4.24197e-24	7.76469e-23	43.7242
ENSG00000130052.12	protein_coding	STARD8	-1.6167	1.67733	-18.4093	6.29304e-57	9.68892e-55	118.813
ENSG00000130164.10	protein_coding	LDLR	-1.89839	3.77795	-13.9346	5.45234e-37	2.95467e-35	73.1732
ENSG00000130176.6	protein_coding	CNN1	-1.26242	2.36065	-8.53381	2.14534e-16	1.79797e-15	26.1891
ENSG00000130208.8	protein_coding	APOC1	-1.45132	5.98812	-6.75893	4.28672e-11	2.00339e-10	14.1931
ENSG00000130518.15	protein_coding	KIAA1683	-1.29623	0.846719	-13.1989	6.85194e-34	2.87956e-32	66.0861
ENSG00000130522.5	protein_coding	JUND	-1.38474	6.16275	-10.8545	1.47588e-24	2.86381e-23	44.7699
ENSG00000130590.12	protein_coding	SAMD10	1.22786	2.46599	11.4896	5.41686e-27	1.29142e-25	50.3269
ENSG00000130598.14	protein_coding	TNNI2	-1.22285	1.38417	-8.37944	6.72762e-16	5.37753e-15	25.0625
ENSG00000130635.14	protein_coding	COL5A1	1.59003	4.35852	8.33621	9.24092e-16	7.29094e-15	24.7497
ENSG00000130755.11	protein_coding	GMFG	-1.30053	3.95834	-9.80897	9.99839e-21	1.31665e-19	36.0389
ENSG00000130762.13	protein_coding	ARHGEF16	1.31897	2.81313	12.2721	4.30426e-30	1.34807e-28	57.4059
ENSG00000130768.13	protein_coding	SMPDL3B	1.47278	4.21922	8.67297	7.56186e-17	6.65816e-16	27.2174
ENSG00000130821.14	protein_coding	SLC6A8	1.15724	2.66576	6.69613	6.34551e-11	2.91024e-10	13.8092
ENSG00000130826.14	protein_coding	DKC1	1.062	4.11704	12.6711	1.03347e-31	3.66136e-30	61.1066
ENSG00000131016.15	protein_coding	AKAP12	-1.44132	2.27863	-8.07672	6.06077e-15	4.39846e-14	22.8972
ENSG00000131055.4	protein_coding	COX4I2	-1.95994	2.68593	-14.1661	5.59172e-38	3.15473e-36	75.4355
ENSG00000131097.5	protein_coding	HIGD1B	-2.22755	2.03052	-17.2546	1.17712e-51	1.44716e-49	106.74
ENSG00000131153.7	protein_coding	GINS2	1.40682	1.83268	10.9728	5.26487e-25	1.07877e-23	45.7911
ENSG00000131370.14	protein_coding	SH3BP5	-1.12577	2.02939	-10.837	1.71791e-24	3.28698e-23	44.6195
ENSG00000131400.6	protein_coding	NAPSA	-1.39046	7.84954	-3.81291	0.000156332	0.000314037	-0.405297
ENSG00000131462.6	protein_coding	TUBG1	1.01471	4.08318	9.08958	3.11192e-18	3.14514e-17	30.366
ENSG00000131471.5	protein_coding	AOC3	-2.65247	3.61793	-16.2146	5.74892e-47	5.53846e-45	96.0047
ENSG00000131477.9	protein_coding	RAMP2	-2.68865	3.66239	-20.2836	1.4194e-65	4.67663e-63	138.617
ENSG00000131634.12	protein_coding	TMEM204	-1.54739	3.26248	-14.0184	2.39432e-37	1.32363e-35	73.9907
ENSG00000131668.12	protein_coding	BARX1	1.4282	1.3342	4.85651	1.64753e-06	4.28842e-06	3.93352
ENSG00000131746.11	protein_coding	TNS4	1.29833	1.73423	5.22589	2.64886e-07	7.68669e-07	5.6956
ENSG00000131747.13	protein_coding	TOP2A	2.75048	3.6296	14.2407	2.675e-38	1.54084e-36	76.1681
ENSG00000131831.16	protein_coding	RAI2	-1.89702	2.3157	-15.7722	5.39107e-45	4.69908e-43	91.4902
ENSG00000132000.10	protein_coding	PODNL1	1.2092	1.70898	7.00797	8.79892e-12	4.45599e-11	15.744
ENSG00000132031.11	protein_coding	MATN3	-1.28488	1.88406	-8.55874	1.78133e-16	1.5049e-15	26.3724
ENSG00000132170.18	protein_coding	PPARG	-1.50974	2.23769	-9.91918	4.04874e-21	5.57217e-20	36.933
ENSG00000132205.9	protein_coding	EMILIN2	-1.02012	2.54578	-9.07304	3.53884e-18	3.56132e-17	30.2391
ENSG00000132329.9	protein_coding	RAMP1	1.64697	4.13066	7.45093	4.72662e-13	2.77995e-12	18.6129
ENSG00000132436.10	protein_coding	FIGNL1	1.01924	2.03552	9.96492	2.777e-21	3.89016e-20	37.3059
ENSG00000132470.12	protein_coding	ITGB4	1.04934	4.5171	4.80479	2.10917e-06	5.40213e-06	3.69607
ENSG00000132622.9	protein_coding	HSPA12B	-2.13381	1.64188	-22.2355	1.28645e-74	8.15115e-72	159.328
ENSG00000132646.9	protein_coding	PCNA	1.03061	5.68565	8.88347	1.52772e-17	1.43815e-16	28.7954
ENSG00000132680.9	protein_coding	KIAA0907	1.25779	3.31262	11.3415	2.0352e-26	4.63733e-25	49.0148
ENSG00000132688.10	protein_coding	NES	-1.61541	3.18713	-10.8933	1.05326e-24	2.07058e-23	45.1041
ENSG00000132744.6	protein_coding	ACY3	1.17662	1.54548	7.73276	6.86007e-14	4.45634e-13	20.5097
ENSG00000132746.13	protein_coding	ALDH3B2	1.13532	1.62434	6.29772	7.14618e-10	2.88545e-09	11.4431
ENSG00000132821.10	protein_coding	VSTM2L	1.33129	4.23806	4.72874	3.02093e-06	7.57371e-06	3.35104
ENSG00000132965.8	protein_coding	ALOX5AP	-1.96923	4.48537	-10.7858	2.67787e-24	5.05329e-23	44.1798
ENSG00000132970.11	protein_coding	WASF3	-1.44971	1.49493	-13.9485	4.75725e-37	2.5865e-35	73.3087
ENSG00000133026.11	protein_coding	MYH10	-1.48341	3.67592	-11.0529	2.60879e-25	5.4888e-24	46.4868
ENSG00000133110.13	protein_coding	POSTN	1.53984	5.02843	7.2864	1.42268e-12	7.86485e-12	17.5311
ENSG00000133115.10	protein_coding	STOML3	-1.02937	0.654919	-7.42682	5.5613e-13	3.2432e-12	18.4532
ENSG00000133116.7	protein_coding	KL	-1.49045	0.78848	-16.4299	6.23463e-48	6.34008e-46	98.2134
ENSG00000133121.19	protein_coding	STARD13	-1.46029	1.51256	-19.061	6.33371e-60	1.22755e-57	125.677
ENSG00000133135.12	protein_coding	RNF128	-1.19437	2.60666	-5.32277	1.61042e-07	4.81838e-07	6.17675
ENSG00000133195.10	protein_coding	SLC39A11	1.18561	3.61254	12.6743	1.00328e-31	3.56979e-30	61.136
ENSG00000133216.15	protein_coding	EPHB2	1.09093	1.71052	7.58874	1.8517e-13	1.14293e-12	19.5336
ENSG00000133246.10	protein_coding	PRAM1	-1.4939	1.36952	-14.5008	2.02633e-39	1.22278e-37	78.7318
ENSG00000133392.15	protein_coding	MYH11	-1.87335	2.66813	-10.0393	1.50029e-21	2.16047e-20	37.915
ENSG00000133401.14	protein_coding	PDZD2	-1.81733	1.42001	-15.2981	6.72831e-43	5.08451e-41	86.6923
ENSG00000133466.12	protein_coding	C1QTNF6	1.31759	2.10112	10.8649	1.34872e-24	2.62634e-23	44.8592
ENSG00000133488.13	protein_coding	SEC14L4	-1.19469	1.32355	-8.93255	1.04827e-17	1.00054e-16	29.1671
ENSG00000133561.14	protein_coding	GIMAP6	-1.82577	2.81571	-14.7998	1.02247e-40	6.68422e-39	81.6995
ENSG00000133574.8	protein_coding	GIMAP4	-1.39109	3.90898	-10.4368	5.33938e-23	8.77854e-22	41.2163
ENSG00000133661.14	protein_coding	SFTPD	-3.48619	6.22347	-9.67423	2.99368e-20	3.74187e-19	34.9545
ENSG00000133800.7	protein_coding	LYVE1	-2.63573	1.65339	-20.6533	2.75424e-67	1.05519e-64	142.538
ENSG00000134013.14	protein_coding	LOXL2	1.05409	2.85008	5.9664	4.89091e-09	1.78535e-08	9.56835
ENSG00000134020.7	protein_coding	PEBP4	-3.70779	3.13909	-12.567	2.7511e-31	9.442e-30	60.1349
ENSG00000134028.13	protein_coding	ADAMDEC1	1.31648	1.94743	6.58228	1.28274e-10	5.69591e-10	13.1208
ENSG00000134030.12	protein_coding	CTIF	-1.02181	2.23473	-13.1419	1.18295e-33	4.79998e-32	65.5439
ENSG00000134057.13	protein_coding	CCNB1	2.17685	3.50466	13.3236	2.0688e-34	9.06422e-33	67.2752
ENSG00000134201.9	protein_coding	GSTM5	-1.20902	0.690743	-18.7164	2.44413e-58	4.10863e-56	122.044
ENSG00000134256.11	protein_coding	CD101	-1.6208	1.15191	-19.1209	3.35487e-60	6.70436e-58	126.31
ENSG00000134285.9	protein_coding	FKBP11	1.46021	3.22867	12.3566	1.96303e-30	6.3039e-29	58.1849
ENSG00000134333.12	protein_coding	LDHA	1.28764	6.78746	11.9294	1.00966e-28	2.83358e-27	54.276
ENSG00000134531.8	protein_coding	EMP1	-1.34277	4.12002	-8.91362	1.21235e-17	1.14981e-16	29.0236
ENSG00000134690.9	protein_coding	CDCA8	1.95558	2.68592	12.8124	2.72281e-32	1.00623e-30	62.4305
ENSG00000134827.6	protein_coding	TCN1	1.58155	1.64235	4.72037	3.14185e-06	7.85771e-06	3.31337
ENSG00000134873.8	protein_coding	CLDN10	1.37408	1.63763	5.52187	5.65699e-08	1.80642e-07	7.18993
ENSG00000134917.9	protein_coding	ADAMTS8	-2.69376	1.1527	-21.7583	2.08484e-72	1.0733e-69	154.267
ENSG00000134954.13	protein_coding	ETS1	-1.10203	3.99165	-8.314	1.08731e-15	8.52565e-15	24.5894
ENSG00000135052.15	protein_coding	GOLM1	2.37372	5.72813	16.9409	3.10511e-50	3.50367e-48	103.486
ENSG00000135063.16	protein_coding	FAM189A2	-2.70062	2.03373	-19.0125	1.05957e-59	2.0297e-57	125.166
ENSG00000135069.12	protein_coding	PSAT1	2.27426	3.06894	11.7471	5.31279e-28	1.3959e-26	52.6292
ENSG00000135111.13	protein_coding	TBX3	-1.60643	1.53294	-15.6431	2.01631e-44	1.70342e-42	90.1789
ENSG00000135114.11	protein_coding	OASL	-1.00662	2.09153	-6.62787	9.68795e-11	4.37258e-10	13.3953
ENSG00000135127.10	protein_coding	CCDC64	1.19559	2.06957	8.99315	6.5714e-18	6.39063e-17	29.6281
ENSG00000135218.16	protein_coding	CD36	-2.69921	1.7478	-19.199	1.46331e-60	3.13073e-58	127.135
ENSG00000135245.9	protein_coding	HILPDA	1.12779	3.24178	6.41285	3.59254e-10	1.50786e-09	12.1145
ENSG00000135318.10	protein_coding	NT5E	1.10354	3.37478	4.89192	1.38939e-06	3.64879e-06	4.09744
ENSG00000135363.10	protein_coding	LMO2	-1.56885	2.31347	-16.7111	3.38631e-49	3.67014e-47	101.11
ENSG00000135451.11	protein_coding	TROAP	1.56084	1.72639	10.0653	1.20904e-21	1.75024e-20	38.1286
ENSG00000135476.10	protein_coding	ESPL1	1.02345	1.18055	8.73602	4.69672e-17	4.23039e-16	27.6872
ENSG00000135540.10	protein_coding	NHSL1	-1.49231	1.95005	-14.1824	4.75706e-38	2.70234e-36	75.5962
ENSG00000135604.9	protein_coding	STX11	-2.68705	2.30849	-23.6302	4.63295e-81	5.87101e-78	174.084
ENSG00000135744.7	protein_coding	AGT	1.0399	2.28371	4.10437	4.808e-05	0.00010362	0.709283
ENSG00000135750.13	protein_coding	KCNK1	1.05299	3.26855	6.19855	1.28194e-09	5.01154e-09	10.873
ENSG00000135916.14	protein_coding	ITM2C	1.10258	5.57381	7.74759	6.18863e-14	4.06343e-13	20.611
ENSG00000135917.12	protein_coding	SLC19A3	-1.8864	0.829767	-19.8041	2.34819e-63	5.60638e-61	133.535
ENSG00000135929.7	protein_coding	CYP27A1	-1.74561	4.38646	-10.1126	8.15625e-22	1.204e-20	38.518
ENSG00000136048.12	protein_coding	DRAM1	-1.22968	4.9783	-7.15045	3.48674e-12	1.84459e-11	16.6516
ENSG00000136114.14	protein_coding	THSD1	-1.49087	1.2841	-18.6654	4.1954e-58	6.98132e-56	121.507
ENSG00000136153.18	protein_coding	LMO7	-1.46493	4.09843	-11.4593	7.10688e-27	1.68459e-25	50.0577
ENSG00000136155.15	protein_coding	SCEL	-1.86809	3.41693	-8.58558	1.4575e-16	1.24151e-15	26.5703
ENSG00000136160.13	protein_coding	EDNRB	-3.12423	2.10965	-22.7174	7.57997e-77	5.94631e-74	164.434
ENSG00000136167.12	protein_coding	LCP1	-1.13409	5.30568	-6.91739	1.57315e-11	7.72459e-11	15.1747
ENSG00000136205.15	protein_coding	TNS3	-1.08153	3.8677	-9.96139	2.85898e-21	3.9982e-20	37.2771
ENSG00000136240.8	protein_coding	KDELR2	1.05059	6.47673	12.5106	4.66655e-31	1.58183e-29	59.6105
ENSG00000136244.10	protein_coding	IL6	-1.8075	1.93967	-9.14616	2.00194e-18	2.0561e-17	30.8016
ENSG00000136261.13	protein_coding	BZW2	1.28596	4.56426	13.3065	2.43937e-34	1.06328e-32	67.1116
ENSG00000136295.13	protein_coding	TTYH3	1.30673	4.46991	10.2732	2.12694e-22	3.29936e-21	39.8481
ENSG00000136546.12	protein_coding	SCN7A	-1.93157	1.60067	-13.1711	8.9449e-34	3.69319e-32	65.8215
ENSG00000136732.13	protein_coding	GYPC	-1.54733	2.81215	-13.5804	1.72731e-35	8.24805e-34	69.7409
ENSG00000136826.13	protein_coding	KLF4	-2.36382	3.17223	-13.6967	5.57634e-36	2.82661e-34	70.8638
ENSG00000136842.12	protein_coding	TMOD1	-1.07401	0.996399	-12.644	1.33398e-31	4.71587e-30	60.8533
ENSG00000136848.15	protein_coding	DAB2IP	-1.00557	3.16512	-10.638	9.57773e-24	1.68572e-22	42.9176
ENSG00000136869.13	protein_coding	TLR4	-1.33277	2.23228	-10.2011	3.89522e-22	5.89797e-21	39.2493
ENSG00000136918.6	protein_coding	WDR38	-1.4085	1.15835	-7.05818	6.36013e-12	3.27428e-11	16.0621
ENSG00000137033.10	protein_coding	IL33	-2.17024	2.99575	-11.7094	7.4778e-28	1.93694e-26	52.2902
ENSG00000137077.6	protein_coding	CCL21	-1.07411	5.07381	-4.68828	3.65003e-06	9.05035e-06	3.16953
ENSG00000137168.7	protein_coding	PPIL1	1.05922	4.25966	10.8628	1.37295e-24	2.67036e-23	44.8415
ENSG00000137203.9	protein_coding	TFAP2A	1.10358	1.21078	8.0712	6.30514e-15	4.56175e-14	22.8582
ENSG00000137273.3	protein_coding	FOXF2	-1.10455	2.01165	-8.0877	5.60174e-15	4.07971e-14	22.9747
ENSG00000137285.9	protein_coding	TUBB2B	1.20376	1.56375	4.88745	1.41968e-06	3.72535e-06	4.07669
ENSG00000137288.8	protein_coding	UQCC2	1.2366	3.11769	12.6018	1.98439e-31	6.92601e-30	60.4591
ENSG00000137309.18	protein_coding	HMGA1	1.92403	6.23129	11.3284	2.28556e-26	5.18627e-25	48.8998
ENSG00000137393.9	protein_coding	RNF144B	-1.52905	2.98527	-12.5341	3.74427e-31	1.27444e-29	59.829
ENSG00000137486.15	protein_coding	ARRB1	-1.20494	3.42995	-10.2852	1.92225e-22	2.99311e-21	39.9483
ENSG00000137491.13	protein_coding	SLCO2B1	-1.41667	3.26342	-9.16174	1.77246e-18	1.83069e-17	30.9219
ENSG00000137507.10	protein_coding	LRRC32	-2.02528	3.11486	-16.3939	9.03716e-48	9.02292e-46	97.8443
ENSG00000137547.7	protein_coding	MRPL15	1.07562	5.2081	9.69102	2.61272e-20	3.28313e-19	35.0891
ENSG00000137573.12	protein_coding	SULF1	1.8777	3.61667	8.99352	6.55238e-18	6.37966e-17	29.6309
ENSG00000137648.15	protein_coding	TMPRSS4	2.67838	2.90961	12.0808	2.51949e-29	7.38543e-28	55.6529
ENSG00000137673.7	protein_coding	MMP7	1.1097	4.1861	3.61434	0.000334844	0.000643216	-1.12053
ENSG00000137726.14	protein_coding	FXYD6	-1.57762	2.09167	-14.7774	1.27986e-40	8.26843e-39	81.4764
ENSG00000137745.10	protein_coding	MMP13	1.86577	1.90758	6.52229	1.85161e-10	8.0697e-10	12.762
ENSG00000137804.11	protein_coding	NUSAP1	1.87279	3.07529	12.9476	7.5563e-33	2.88822e-31	63.703
ENSG00000137807.12	protein_coding	KIF23	1.1909	1.64511	9.54666	8.37974e-20	9.93865e-19	33.937
ENSG00000137809.15	protein_coding	ITGA11	1.36733	1.85105	8.2297	2.01006e-15	1.54089e-14	23.9841
ENSG00000137819.12	protein_coding	PAQR5	-1.25139	1.55623	-10.8375	1.71031e-24	3.27624e-23	44.6239
ENSG00000137825.9	protein_coding	ITPKA	1.75486	1.82776	7.33645	1.01951e-12	5.74402e-12	17.8581
ENSG00000137834.13	protein_coding	SMAD6	-1.65336	1.43264	-17.7864	4.4694e-54	5.84356e-52	112.283
ENSG00000137857.16	protein_coding	DUOX1	-2.76581	2.3102	-15.019	1.1295e-41	7.95185e-40	83.8889
ENSG00000137868.17	protein_coding	STRA6	1.10281	1.12072	6.76861	4.03401e-11	1.89334e-10	14.2525
ENSG00000137872.14	protein_coding	SEMA6D	-1.27653	0.74526	-14.9426	2.4368e-41	1.68671e-39	83.1247
ENSG00000137960.5	protein_coding	GIPC2	-1.03282	0.804859	-10.6912	6.05809e-24	1.08716e-22	43.3712
ENSG00000138160.5	protein_coding	KIF11	1.57388	2.29654	11.6593	1.17666e-27	2.9822e-26	51.8407
ENSG00000138180.14	protein_coding	CEP55	1.92108	2.48915	12.0917	2.27788e-29	6.71303e-28	55.7529
ENSG00000138207.11	protein_coding	RBP4	-2.50844	1.92061	-13.1961	7.04256e-34	2.94465e-32	66.0589
ENSG00000138271.5	protein_coding	GPR87	1.44425	1.66113	5.62894	3.18154e-08	1.04846e-07	7.74819
ENSG00000138356.12	protein_coding	AOX1	-1.09546	1.2962	-8.03512	8.16117e-15	5.84807e-14	22.6042
ENSG00000138363.13	protein_coding	ATIC	1.15218	4.54845	14.5533	1.20076e-39	7.35364e-38	79.2517
ENSG00000138434.15	protein_coding	SSFA2	-1.08282	3.73895	-11.2151	6.24665e-26	1.37577e-24	47.9033
ENSG00000138593.7	protein_coding	SECISBP2L	-1.32467	3.27244	-10.9868	4.65761e-25	9.57883e-24	45.9125
ENSG00000138615.5	protein_coding	CILP	1.01774	1.6048	5.22258	2.69395e-07	7.80792e-07	5.67929
ENSG00000138670.15	protein_coding	RASGEF1B	-1.01439	1.77591	-10.7752	2.93451e-24	5.49978e-23	44.0891
ENSG00000138685.11	protein_coding	FGF2	-1.12002	0.752502	-14.0064	2.69452e-37	1.47965e-35	73.8734
ENSG00000138722.8	protein_coding	MMRN1	-1.70981	1.40433	-13.419	8.23909e-35	3.70849e-33	68.1894
ENSG00000138735.14	protein_coding	PDE5A	-1.24106	1.71012	-11.1115	1.55837e-25	3.32978e-24	46.9973
ENSG00000138755.5	protein_coding	CXCL9	1.01418	4.26984	3.58329	0.000376042	0.000716423	-1.22911
ENSG00000138772.11	protein_coding	ANXA3	-1.95557	3.44053	-12.3178	2.81526e-30	8.91896e-29	57.8272
ENSG00000138821.11	protein_coding	SLC39A8	-2.55505	4.27133	-17.7779	4.8861e-54	6.33808e-52	112.194
ENSG00000139112.9	protein_coding	GABARAPL1	-1.04014	4.13113	-9.34297	4.25628e-19	4.69331e-18	32.331
ENSG00000139193.3	protein_coding	CD27	1.07716	2.68865	6.22735	1.08267e-09	4.26186e-09	11.0377
ENSG00000139567.11	protein_coding	ACVRL1	-2.2817	2.97965	-21.6977	3.98244e-72	1.98808e-69	153.623
ENSG00000139629.14	protein_coding	GALNT6	1.12095	2.93334	6.02375	3.52689e-09	1.30537e-08	9.8867
ENSG00000139835.12	protein_coding	GRTP1	1.00942	2.32176	9.88345	5.43122e-21	7.352e-20	36.6424
ENSG00000139874.5	protein_coding	SSTR1	-1.62188	0.872818	-13.75	3.31653e-36	1.72435e-34	71.3799
ENSG00000139970.15	protein_coding	RTN1	-1.04893	1.13994	-11.2994	2.95768e-26	6.64731e-25	48.6443
ENSG00000140044.11	protein_coding	JDP2	-1.08878	2.57968	-12.7321	5.82017e-32	2.09806e-30	61.6765
ENSG00000140092.13	protein_coding	FBLN5	-1.87261	3.32187	-12.9985	4.65251e-33	1.80733e-31	64.1844
ENSG00000140254.11	protein_coding	DUOXA1	-2.05989	2.06221	-11.9064	1.24638e-28	3.45091e-27	54.0671
ENSG00000140297.11	protein_coding	GCNT3	1.88405	2.00292	8.02935	8.50396e-15	6.07784e-14	22.5637
ENSG00000140379.7	protein_coding	BCL2A1	-1.07323	3.17477	-6.74469	4.68659e-11	2.1816e-10	14.1058
ENSG00000140450.8	protein_coding	ARRDC4	-1.04875	2.72565	-8.6808	7.12834e-17	6.30001e-16	27.2756
ENSG00000140525.16	protein_coding	FANCI	1.18951	2.06287	10.9339	7.39335e-25	1.47993e-23	45.4547
ENSG00000140945.14	protein_coding	CDH13	-1.1498	1.02687	-13.3372	1.81509e-34	8.03812e-33	67.4051
ENSG00000141294.8	protein_coding	LRRC46	-1.12018	1.41195	-6.53816	1.68077e-10	7.35431e-10	12.8566
ENSG00000141338.12	protein_coding	ABCA8	-1.91989	0.942216	-19.2087	1.32056e-60	2.86249e-58	127.237
ENSG00000141448.7	protein_coding	GATA6	-1.70525	2.15047	-12.0556	3.17591e-29	9.24381e-28	55.4232
ENSG00000141526.13	protein_coding	SLC16A3	1.03665	4.0785	6.73402	5.00992e-11	2.32292e-10	14.0405
ENSG00000141562.16	protein_coding	NARF	1.09645	3.23227	12.7769	3.81009e-32	1.39174e-30	62.097
ENSG00000141682.11	protein_coding	PMAIP1	1.07029	2.83576	5.9059	6.88632e-09	2.46352e-08	9.23537
ENSG00000141696.11	protein_coding	P3H4	1.57305	3.23135	11.7008	8.08358e-28	2.09056e-26	52.213
ENSG00000141756.17	protein_coding	FKBP10	1.36259	4.44655	6.85336	2.36389e-11	1.13894e-10	14.7758
ENSG00000141934.8	protein_coding	PPAP2C	2.10163	3.41633	15.4793	1.06966e-43	8.55413e-42	88.5202
ENSG00000142102.14	protein_coding	ATHL1	1.2946	4.0464	5.19997	3.02226e-07	8.69824e-07	5.56819
ENSG00000142227.9	protein_coding	EMP3	-1.05438	4.48536	-7.43292	5.33746e-13	3.11585e-12	18.4936
ENSG00000142273.9	protein_coding	CBLC	2.21452	3.24423	13.5087	3.46251e-35	1.6068e-33	69.0503
ENSG00000142552.6	protein_coding	RCN3	1.29265	3.9034	7.2086	2.38008e-12	1.28387e-11	17.0261
ENSG00000142632.15	protein_coding	ARHGEF19	1.21411	3.24231	8.7112	5.66683e-17	5.05443e-16	27.502
ENSG00000142748.11	protein_coding	FCN3	-3.94645	2.32485	-19.4348	1.19473e-61	2.65974e-59	129.627
ENSG00000142871.14	protein_coding	CYR61	-1.75405	6.06856	-9.67248	3.0363e-20	3.79226e-19	34.9405
ENSG00000142945.11	protein_coding	KIF2C	1.95388	2.36875	11.5527	3.0736e-27	7.4903e-26	50.8887
ENSG00000142973.11	protein_coding	CYP4B1	-3.73842	3.9397	-11.5173	4.22691e-27	1.01804e-25	50.5728
ENSG00000143110.10	protein_coding	C1orf162	-1.56828	3.08054	-12.1428	1.42235e-29	4.24489e-28	56.2201
ENSG00000143153.11	protein_coding	ATP1B1	1.03867	7.35097	6.29867	7.10595e-10	2.87202e-09	11.4486
ENSG00000143167.10	protein_coding	GPA33	-2.00597	0.737669	-18.337	1.35056e-56	1.98653e-54	118.053
ENSG00000143196.4	protein_coding	DPT	-1.45967	3.52979	-7.16428	3.18475e-12	1.69189e-11	16.7404
ENSG00000143217.8	protein_coding	PVRL4	1.97696	3.99678	13.1246	1.39592e-33	5.63637e-32	65.3796
ENSG00000143228.11	protein_coding	NUF2	1.63481	1.82512	10.6942	5.90654e-24	1.06378e-22	43.3963
ENSG00000143314.11	protein_coding	MRPL24	1.03696	5.03139	9.45176	1.79179e-19	2.04986e-18	33.1859
ENSG00000143320.7	protein_coding	CRABP2	4.091	5.69875	11.7466	5.33679e-28	1.39997e-26	52.6247
ENSG00000143324.12	protein_coding	XPR1	1.52676	3.97372	10.6297	1.0282e-23	1.80005e-22	42.8473
ENSG00000143333.6	protein_coding	RGS16	-1.00251	3.7028	-6.25825	9.02561e-10	3.60106e-09	11.2152
ENSG00000143382.12	protein_coding	ADAMTSL4	-1.79409	2.26932	-13.2515	4.13613e-34	1.77908e-32	66.5873
ENSG00000143416.19	protein_coding	SELENBP1	-1.68192	5.49942	-7.95037	1.49111e-14	1.03955e-13	22.011
ENSG00000143452.14	protein_coding	HORMAD1	1.05496	1.11525	5.19068	3.16797e-07	9.08112e-07	5.5227
ENSG00000143476.16	protein_coding	DTL	1.13722	1.84897	9.67617	2.94702e-20	3.68915e-19	34.97
ENSG00000143512.11	protein_coding	HHIPL2	1.01117	0.984197	5.02243	7.34914e-07	2.00579e-06	4.71075
ENSG00000143546.8	protein_coding	S100A8	-1.54865	3.92431	-5.94644	5.47695e-09	1.98651e-08	9.4582
ENSG00000143554.12	protein_coding	SLC27A3	-1.16463	2.87563	-10.2206	3.30727e-22	5.04949e-21	39.4113
ENSG00000143578.14	protein_coding	CREB3L4	1.10987	3.08645	9.71132	2.21572e-20	2.79493e-19	35.252
ENSG00000143590.12	protein_coding	EFNA3	1.40661	1.7101	11.5723	2.57688e-27	6.29844e-26	51.0635
ENSG00000143621.15	protein_coding	ILF2	1.09505	6.51647	11.3917	1.30026e-26	3.02123e-25	49.4589
ENSG00000143816.7	protein_coding	WNT9A	-1.05383	1.71291	-9.62906	4.3143e-20	5.26473e-19	34.5932
ENSG00000143850.11	protein_coding	PLEKHA6	1.06381	2.71803	6.85382	2.35707e-11	1.13639e-10	14.7786
ENSG00000143870.11	protein_coding	PDIA6	1.0044	5.98659	9.17889	1.54981e-18	1.61286e-17	31.0544
ENSG00000143882.8	protein_coding	ATP6V1C2	1.0915	1.48996	6.60817	1.09393e-10	4.90915e-10	13.2765
ENSG00000144120.11	protein_coding	TMEM177	1.169	2.32356	16.2403	4.40958e-47	4.29843e-45	96.2684
ENSG00000144218.17	protein_coding	AFF3	-1.36788	0.718878	-15.4585	1.32107e-43	1.05137e-41	88.3104
ENSG00000144331.17	protein_coding	ZNF385B	-1.86759	1.56248	-9.66963	3.10738e-20	3.87517e-19	34.9176
ENSG00000144354.12	protein_coding	CDCA7	1.85962	2.42938	11.3527	1.84082e-26	4.22362e-25	49.1143
ENSG00000144381.15	protein_coding	HSPD1	1.18874	6.06285	11.8191	2.76164e-28	7.42173e-27	53.2781
ENSG00000144485.9	protein_coding	HES6	1.53306	2.69993	7.43342	5.3195e-13	3.10647e-12	18.4969
ENSG00000144642.19	protein_coding	RBMS3	-1.1705	1.46149	-10.5417	2.18504e-23	3.71337e-22	42.1009
ENSG00000144655.13	protein_coding	CSRNP1	-2.12076	4.05295	-16.3161	2.01817e-47	2.00286e-45	97.0455
ENSG00000144681.9	protein_coding	STAC	-1.62403	1.35624	-13.0144	4.00018e-33	1.56159e-31	64.3344
ENSG00000144791.8	protein_coding	LIMD1	-1.015	2.63248	-10.2917	1.82013e-22	2.84216e-21	40.0023
ENSG00000144824.18	protein_coding	PHLDB2	-1.22094	1.63355	-10.44	5.1925e-23	8.56269e-22	41.2439
ENSG00000144837.7	protein_coding	PLA1A	-1.02863	2.05939	-6.1006	2.26669e-09	8.57636e-09	10.3174
ENSG00000144843.10	protein_coding	ADPRH	-1.28802	2.21379	-15.5245	6.74931e-44	5.47725e-42	88.9779
ENSG00000144891.16	protein_coding	AGTR1	-1.00257	0.672786	-10.8286	1.84849e-24	3.52455e-23	44.5469
ENSG00000145050.14	protein_coding	MANF	1.3306	5.16943	13.1668	9.32051e-34	3.83865e-32	65.7806
ENSG00000145113.20	protein_coding	MUC4	1.20617	2.14744	5.33387	1.52041e-07	4.56152e-07	6.23239
ENSG00000145147.18	protein_coding	SLIT2	-2.04689	1.85146	-17.0716	7.95395e-51	9.49518e-49	104.84
ENSG00000145247.10	protein_coding	OCIAD2	1.99009	5.16544	15.2129	1.59428e-42	1.17777e-40	85.8348
ENSG00000145284.10	protein_coding	SCD5	-1.57081	2.23842	-10.274	2.11332e-22	3.28132e-21	39.8545
ENSG00000145287.9	protein_coding	PLAC8	-1.33452	2.17757	-7.04865	6.76532e-12	3.46986e-11	16.0016
ENSG00000145358.5	protein_coding	DDIT4L	1.24417	1.58987	6.69062	6.56693e-11	3.00677e-10	13.7757
ENSG00000145386.8	protein_coding	CCNA2	1.78123	2.55374	11.2636	4.06624e-26	9.04012e-25	48.3288
ENSG00000145423.4	protein_coding	SFRP2	1.00058	5.11701	3.45572	0.000600471	0.00110766	-1.6659
ENSG00000145491.10	protein_coding	ROPN1L	-1.11368	1.01041	-6.85949	2.27385e-11	1.09827e-10	14.8138
ENSG00000145506.12	protein_coding	NKD2	-1.07591	2.15746	-7.82174	3.68915e-14	2.46552e-13	21.1198
ENSG00000145569.5	protein_coding	FAM105A	-1.30266	3.08786	-7.82371	3.63861e-14	2.43471e-13	21.1333
ENSG00000145824.11	protein_coding	CXCL14	2.29849	4.02933	6.16375	1.57096e-09	6.07703e-09	10.6747
ENSG00000145990.9	protein_coding	GFOD1	-1.01755	0.942597	-13.8381	1.40255e-36	7.45344e-35	72.2347
ENSG00000146013.9	protein_coding	GFRA3	1.25019	2.0968	4.22666	2.8693e-05	6.35664e-05	1.19961
ENSG00000146038.10	protein_coding	DCDC2	-1.03094	1.02354	-8.55815	1.78915e-16	1.51074e-15	26.3681
ENSG00000146072.6	protein_coding	TNFRSF21	1.87335	5.51463	13.5548	2.21349e-35	1.04186e-33	69.4946
ENSG00000146166.15	protein_coding	LGSN	1.47061	1.55045	7.22596	2.12267e-12	1.15143e-11	17.1384
ENSG00000146242.7	protein_coding	TPBG	1.22432	2.60167	10.3275	1.34592e-22	2.12585e-21	40.3011
ENSG00000146376.9	protein_coding	ARHGAP18	-1.02237	3.66226	-9.57967	6.42559e-20	7.71539e-19	34.1994
ENSG00000146670.8	protein_coding	CDCA5	1.69138	2.29634	10.7798	2.82025e-24	5.30375e-23	44.1285
ENSG00000146674.13	protein_coding	IGFBP3	1.8514	5.48859	8.89984	1.34762e-17	1.2737e-16	28.9192
ENSG00000146918.18	protein_coding	NCAPG2	1.10643	2.18801	9.29369	6.28464e-19	6.82036e-18	31.946
ENSG00000146966.11	protein_coding	DENND2A	-1.33254	1.46615	-13.8128	1.79573e-36	9.48168e-35	71.9893
ENSG00000147027.3	protein_coding	TMEM47	-1.49975	2.52782	-11.9485	8.47769e-29	2.40381e-27	54.4493
ENSG00000147113.15	protein_coding	CXorf36	-1.13312	1.57368	-12.8832	1.39243e-32	5.2612e-31	63.0962
ENSG00000147251.14	protein_coding	DOCK11	-1.13505	2.28325	-9.60225	5.35662e-20	6.47908e-19	34.3793
ENSG00000147257.12	protein_coding	GPC3	-2.56285	3.24478	-11.9151	1.15149e-28	3.20433e-27	54.1456
ENSG00000147443.11	protein_coding	DOK2	-1.74604	3.04283	-11.863	1.85166e-28	5.05037e-27	53.6745
ENSG00000147526.18	protein_coding	TACC1	-1.73087	3.25784	-13.6211	1.16367e-35	5.6885e-34	70.1332
ENSG00000147689.15	protein_coding	FAM83A	3.32225	3.2735	13.6949	5.67663e-36	2.86861e-34	70.8461
ENSG00000147697.7	protein_coding	GSDMC	1.02141	1.39072	6.02333	3.5354e-09	1.30822e-08	9.88435
ENSG00000147804.8	protein_coding	SLC39A4	1.01801	3.16981	6.69432	6.41747e-11	2.94161e-10	13.7982
ENSG00000147883.10	protein_coding	CDKN2B	-1.31716	2.76267	-8.57121	1.62286e-16	1.37384e-15	26.4643
ENSG00000147889.15	protein_coding	CDKN2A	1.39514	1.82651	6.24539	9.73649e-10	3.85945e-09	11.1413
ENSG00000148082.8	protein_coding	SHC3	-1.21139	0.975851	-13.2639	3.67412e-34	1.58449e-32	66.7049
ENSG00000148158.15	protein_coding	SNX30	-1.01526	2.82286	-7.18155	2.84345e-12	1.5189e-11	16.8516
ENSG00000148175.11	protein_coding	STOM	-1.22282	6.37846	-10.1368	6.66675e-22	9.91227e-21	38.7176
ENSG00000148339.11	protein_coding	SLC25A25	-1.1964	2.57689	-11.8884	1.46943e-28	4.04807e-27	53.9038
ENSG00000148344.10	protein_coding	PTGES	2.0587	3.77258	10.7121	5.0627e-24	9.17524e-23	43.549
ENSG00000148346.10	protein_coding	LCN2	1.81845	5.44686	5.70259	2.13019e-08	7.18524e-08	8.13765
ENSG00000148516.20	protein_coding	ZEB1	-1.04404	1.93099	-10.0492	1.38204e-21	1.99367e-20	37.9962
ENSG00000148677.6	protein_coding	ANKRD1	-3.8477	1.27739	-22.7048	8.67087e-77	6.49291e-74	164.3
ENSG00000148773.11	protein_coding	MKI67	1.73994	2.3217	10.8697	1.29315e-24	2.52709e-23	44.9008
ENSG00000148841.14	protein_coding	ITPRIP	-1.38802	2.56501	-13.4451	6.40571e-35	2.91513e-33	68.4394
ENSG00000148848.13	protein_coding	ADAM12	1.21883	1.5261	7.83054	3.46863e-14	2.32569e-13	21.1804
ENSG00000149021.5	protein_coding	SCGB1A1	-5.02189	5.15864	-9.16225	1.76544e-18	1.82458e-17	30.9258
ENSG00000149131.14	protein_coding	SERPING1	-1.48788	6.37568	-10.485	3.54308e-23	5.91375e-22	41.6223
ENSG00000149257.12	protein_coding	SERPINH1	1.05828	5.66818	9.21165	1.1988e-18	1.26192e-17	31.3081
ENSG00000149260.13	protein_coding	CAPN5	1.1476	2.76299	6.35199	5.17396e-10	2.13463e-09	11.7583
ENSG00000149269.8	protein_coding	PAK1	1.05672	3.77469	12.6914	8.54132e-32	3.04567e-30	61.2958
ENSG00000149328.13	protein_coding	GLB1L2	1.01295	2.43245	6.86286	2.22573e-11	1.07652e-10	14.8348
ENSG00000149418.9	protein_coding	ST14	1.34491	5.9208	10.5416	2.18646e-23	3.71337e-22	42.1002
ENSG00000149428.17	protein_coding	HYOU1	1.01318	4.95549	8.86334	1.78218e-17	1.66911e-16	28.6433
ENSG00000149435.11	protein_coding	GGTLC1	-2.1341	2.80302	-7.35278	9.14125e-13	5.17857e-12	17.9652
ENSG00000149534.7	protein_coding	MS4A2	-1.21545	1.07444	-10.3673	9.61745e-23	1.54272e-21	40.6337
ENSG00000149554.11	protein_coding	CHEK1	1.08084	1.59046	9.71407	2.1668e-20	2.73741e-19	35.2741
ENSG00000149557.11	protein_coding	FEZ1	-1.3813	1.20316	-18.1131	1.4342e-55	1.98546e-53	115.704
ENSG00000149564.10	protein_coding	ESAM	-1.96362	3.98637	-13.6032	1.38498e-35	6.69095e-34	69.9603
ENSG00000149925.15	protein_coding	ALDOA	1.09542	7.52669	8.61324	1.18472e-16	1.01917e-15	26.7746
ENSG00000150048.9	protein_coding	CLEC1A	-1.3653	1.03879	-20.271	1.62366e-65	5.24473e-63	138.483
ENSG00000150551.10	protein_coding	LYPD1	1.10317	1.19555	7.32783	1.07983e-12	6.06308e-12	17.8017
ENSG00000150753.10	protein_coding	CCT5	1.13589	5.12078	9.98271	2.39741e-21	3.38754e-20	37.4513
ENSG00000150938.8	protein_coding	CRIM1	-1.35306	3.65361	-10.7496	3.66236e-24	6.76387e-23	43.8697
ENSG00000150977.10	protein_coding	RILPL2	-1.08503	2.44195	-13.5881	1.60295e-35	7.67646e-34	69.8151
ENSG00000151012.12	protein_coding	SLC7A11	1.31943	1.6921	6.55271	1.53767e-10	6.75869e-10	12.9436
ENSG00000151632.15	protein_coding	AKR1C2	1.08081	2.43587	2.54605	0.0112246	0.0171122	-4.33997
ENSG00000151651.14	protein_coding	ADAM8	1.6243	3.50247	9.63897	3.98235e-20	4.88498e-19	34.6724
ENSG00000151702.15	protein_coding	FLI1	-1.26874	1.96065	-13.0112	4.12411e-33	1.60616e-31	64.3041
ENSG00000151715.6	protein_coding	TMEM45B	1.45712	3.90763	8.75833	3.9659e-17	3.60255e-16	27.8541
ENSG00000151718.14	protein_coding	WWC2	-2.02647	2.21473	-20.7819	6.9839e-68	3.0277e-65	143.903
ENSG00000151725.10	protein_coding	CENPU	1.51088	2.32849	11.2333	5.32033e-26	1.17332e-24	48.0624
ENSG00000151914.16	protein_coding	DST	-1.00175	1.99789	-6.72235	5.38877e-11	2.49157e-10	13.9692
ENSG00000152137.5	protein_coding	HSPB8	-2.01123	3.28421	-12.6121	1.80099e-31	6.31267e-30	60.5554
ENSG00000152253.7	protein_coding	SPC25	1.12375	1.56758	9.68157	2.82063e-20	3.539e-19	35.0134
ENSG00000152402.9	protein_coding	GUCY1A2	-1.07283	0.873457	-11.4788	5.96812e-27	1.41874e-25	50.2308
ENSG00000152527.12	protein_coding	PLEKHH2	-1.00526	1.66425	-7.64704	1.2409e-13	7.86254e-13	19.927
ENSG00000152580.8	protein_coding	IGSF10	-1.70171	0.750391	-18.2839	2.36738e-56	3.45135e-54	117.495
ENSG00000152583.11	protein_coding	SPARCL1	-1.96042	5.54705	-12.4465	8.49319e-31	2.8209e-29	59.0163
ENSG00000152611.10	protein_coding	CAPSL	-1.38957	1.11782	-6.98223	1.03849e-11	5.21431e-11	15.5816
ENSG00000152661.7	protein_coding	GJA1	-1.50392	4.89463	-7.76999	5.29531e-14	3.4992e-13	20.7643
ENSG00000152669.8	protein_coding	CCNO	1.31581	2.17105	7.094	5.04004e-12	2.61675e-11	16.2902
ENSG00000152766.5	protein_coding	ANKRD22	1.9402	2.98681	9.7454	1.67938e-20	2.14799e-19	35.5261
ENSG00000152818.17	protein_coding	UTRN	-1.29211	3.18443	-10.2205	3.31053e-22	5.04979e-21	39.4103
ENSG00000152952.10	protein_coding	PLOD2	1.3048	3.4358	6.74901	4.56146e-11	2.12636e-10	14.1323
ENSG00000153071.13	protein_coding	DAB2	-1.07227	3.31183	-8.73322	4.79735e-17	4.31395e-16	27.6663
ENSG00000153093.17	protein_coding	ACOXL	-1.23162	0.942678	-12.2078	7.80543e-30	2.38565e-28	56.8154
ENSG00000153162.8	protein_coding	BMP6	-1.04489	1.824	-5.0158	7.5932e-07	2.06692e-06	4.67926
ENSG00000153292.14	protein_coding	GPR110	1.17667	2.09301	4.68732	3.66643e-06	9.08555e-06	3.16523
ENSG00000153446.14	protein_coding	C16orf89	-1.39379	5.62473	-3.90289	0.000109474	0.000224591	-0.0693657
ENSG00000153789.11	protein_coding	FAM92B	-1.25274	1.14379	-6.98361	1.02933e-11	5.17305e-11	15.5903
ENSG00000153823.17	protein_coding	PID1	-1.84669	2.38503	-12.8325	2.25232e-32	8.39472e-31	62.6188
ENSG00000154040.19	protein_coding	CABYR	1.35948	1.43467	6.89345	1.83248e-11	8.92616e-11	15.0252
ENSG00000154065.15	protein_coding	ANKRD29	-2.02908	1.77596	-13.2138	5.93996e-34	2.5091e-32	66.2279
ENSG00000154096.12	protein_coding	THY1	1.37047	3.62359	8.65073	8.94027e-17	7.78858e-16	27.0522
ENSG00000154127.8	protein_coding	UBASH3B	-1.07216	1.34732	-11.2756	3.65614e-26	8.17248e-25	48.4342
ENSG00000154133.13	protein_coding	ROBO4	-2.39436	2.06501	-22.0979	5.57691e-74	3.28122e-71	157.869
ENSG00000154146.11	protein_coding	NRGN	-1.92023	3.86065	-8.00711	9.96478e-15	7.0728e-14	22.4077
ENSG00000154153.12	protein_coding	FAM134B	-1.32173	1.79472	-9.00553	5.97176e-18	5.8385e-17	29.7225
ENSG00000154175.15	protein_coding	ABI3BP	-2.19745	1.87273	-15.5886	3.51357e-44	2.9382e-42	89.6269
ENSG00000154188.8	protein_coding	ANGPT1	-1.67907	1.42341	-13.6757	6.84181e-36	3.42589e-34	70.6607
ENSG00000154277.11	protein_coding	UCHL1	1.75425	3.131	5.45708	7.97891e-08	2.50132e-07	6.85663
ENSG00000154319.13	protein_coding	FAM167A	-1.77642	1.66982	-11.3282	2.2895e-26	5.18807e-25	48.8981
ENSG00000154330.11	protein_coding	PGM5	-1.3656	1.24656	-11.9808	6.31155e-29	1.81144e-27	54.742
ENSG00000154721.13	protein_coding	JAM2	-1.96481	1.64518	-22.0619	8.18649e-74	4.49547e-71	157.487
ENSG00000154734.13	protein_coding	ADAMTS1	-2.05065	2.68315	-13.6242	1.12896e-35	5.53529e-34	70.1633
ENSG00000154760.12	protein_coding	SLFN13	1.15552	2.38916	9.00826	5.84697e-18	5.72669e-17	29.7434
ENSG00000154764.5	protein_coding	WNT7A	-1.50148	0.63551	-12.609	1.85368e-31	6.48355e-30	60.5268
ENSG00000154783.9	protein_coding	FGD5	-1.87646	1.96882	-20.1234	7.82876e-65	2.08018e-62	136.918
ENSG00000154839.8	protein_coding	SKA1	1.07637	1.27466	8.9471	9.37228e-18	8.98714e-17	29.2776
ENSG00000155011.7	protein_coding	DKK2	-1.40834	1.02975	-16.231	4.85493e-47	4.70471e-45	96.1727
ENSG00000155066.14	protein_coding	PROM2	1.8818	3.45073	11.2677	3.92089e-26	8.72875e-25	48.3649
ENSG00000155265.9	protein_coding	GOLGA7B	1.32153	1.87267	8.1227	4.3565e-15	3.22123e-14	23.2223
ENSG00000155465.17	protein_coding	SLC7A7	-1.33529	2.99563	-10.5573	1.91131e-23	3.27306e-22	42.2334
ENSG00000155622.6	protein_coding	XAGE2B	-1.2989	1.1041	-5.5407	5.11588e-08	1.64511e-07	7.28741
ENSG00000155659.13	protein_coding	VSIG4	-2.46348	4.3126	-12.2542	5.08046e-30	1.57323e-28	57.2415
ENSG00000155660.9	protein_coding	PDIA4	1.66428	6.90983	13.7499	3.31808e-36	1.72435e-34	71.3794
ENSG00000155792.8	protein_coding	DEPTOR	1.15133	3.22566	7.67206	1.04429e-13	6.67323e-13	20.0966
ENSG00000156052.9	protein_coding	GNAQ	-1.09127	3.92118	-11.8338	2.41728e-28	6.51755e-27	53.4101
ENSG00000156076.8	protein_coding	WIF1	-4.06843	2.40958	-13.4749	4.7997e-35	2.19031e-33	68.726
ENSG00000156127.6	protein_coding	BATF	1.04708	3.54165	6.90582	1.69362e-11	8.27913e-11	15.1024
ENSG00000156218.11	protein_coding	ADAMTSL3	-1.34494	0.809527	-17.2801	9.0211e-52	1.1174e-49	107.005
ENSG00000156234.7	protein_coding	CXCL13	2.58662	3.6072	9.22906	1.04562e-18	1.11061e-17	31.4431
ENSG00000156298.11	protein_coding	TSPAN7	-2.23085	2.7189	-10.8196	1.99755e-24	3.79995e-23	44.4701
ENSG00000156675.14	protein_coding	RAB11FIP1	-1.46502	3.68474	-10.3847	8.3017e-23	1.33949e-21	40.7794
ENSG00000156802.11	protein_coding	ATAD2	1.28391	2.67972	9.57686	6.57242e-20	7.87447e-19	34.1771
ENSG00000156804.6	protein_coding	FBXO32	1.41868	2.88341	9.26034	8.17496e-19	8.79779e-18	31.6862
ENSG00000156970.11	protein_coding	BUB1B	1.50504	1.75586	11.1022	1.69202e-25	3.606e-24	46.9158
ENSG00000157077.13	protein_coding	ZFYVE9	-1.05469	2.19286	-11.351	1.86945e-26	4.28335e-25	49.099
ENSG00000157224.14	protein_coding	CLDN12	1.01252	3.41582	9.73835	1.7786e-20	2.26435e-19	35.4693
ENSG00000157456.6	protein_coding	CCNB2	1.85281	2.5366	12.5081	4.77452e-31	1.6151e-29	59.5878
ENSG00000157510.12	protein_coding	AFAP1L1	-1.34582	1.91571	-14.428	4.1801e-39	2.45939e-37	78.0123
ENSG00000157551.16	protein_coding	KCNJ15	-1.67848	2.29476	-8.06788	6.45662e-15	4.66519e-14	22.8349
ENSG00000157554.17	protein_coding	ERG	-1.63247	1.74073	-18.2784	2.5076e-56	3.62371e-54	117.438
ENSG00000157557.10	protein_coding	ETS2	-1.00271	5.20768	-7.60053	1.70801e-13	1.0622e-12	19.613
ENSG00000157570.10	protein_coding	TSPAN18	-1.70468	1.94743	-15.9549	8.29914e-46	7.63799e-44	93.3504
ENSG00000157734.12	protein_coding	SNX22	-1.11784	1.13225	-14.1883	4.48954e-38	2.55919e-36	75.6537
ENSG00000157765.10	protein_coding	SLC34A2	-1.32534	8.13142	-4.66667	4.03577e-06	9.94842e-06	3.07319
ENSG00000157778.7	protein_coding	PSMG3	1.41524	4.20052	12.0746	2.66666e-29	7.80295e-28	55.5966
ENSG00000157856.9	protein_coding	DRC1	-1.00737	0.899282	-6.43076	3.22529e-10	1.36374e-09	12.2198
ENSG00000157992.11	protein_coding	KRTCAP3	1.29659	4.78475	8.31387	1.0883e-15	8.52934e-15	24.5885
ENSG00000158089.13	protein_coding	GALNT14	1.51823	1.806	8.00432	1.01649e-14	7.20867e-14	22.3881
ENSG00000158106.11	protein_coding	RHPN1	1.38515	2.94948	8.70296	6.03065e-17	5.36442e-16	27.4406
ENSG00000158125.8	protein_coding	XDH	1.42462	1.60797	8.26524	1.55216e-15	1.20105e-14	24.2387
ENSG00000158246.7	protein_coding	FAM46B	-2.41376	1.81707	-18.3506	1.17019e-56	1.75252e-54	118.196
ENSG00000158270.11	protein_coding	COLEC12	-1.75407	2.6751	-10.8404	1.66738e-24	3.19771e-23	44.6491
ENSG00000158315.9	protein_coding	RHBDL2	1.43638	1.97771	11.6511	1.26679e-27	3.19099e-26	51.7676
ENSG00000158352.14	protein_coding	SHROOM4	-1.43215	1.77793	-12.1713	1.0933e-29	3.29271e-28	56.4811
ENSG00000158373.8	protein_coding	HIST1H2BD	2.14326	4.12139	12.4945	5.42202e-31	1.82663e-29	59.4616
ENSG00000158402.17	protein_coding	CDC25C	1.01581	1.07136	10.0244	1.69765e-21	2.43192e-20	37.7928
ENSG00000158406.3	protein_coding	HIST1H4H	1.29306	2.51527	6.41419	3.56376e-10	1.49616e-09	12.1223
ENSG00000158435.6	protein_coding	CNOT11	1.12394	4.76697	15.4271	1.81765e-43	1.41915e-41	87.9932
ENSG00000158764.6	protein_coding	ITLN2	-3.81479	0.850782	-30.4989	6.39988e-112	1.05432e-107	244.703
ENSG00000158825.5	protein_coding	CDA	1.05384	2.82902	3.88584	0.000117182	0.000239243	-0.13358
ENSG00000158869.9	protein_coding	FCER1G	-1.23756	5.67539	-7.64433	1.26428e-13	7.99527e-13	19.9086
ENSG00000158966.12	protein_coding	CACHD1	-1.0929	2.01706	-6.80896	3.12982e-11	1.48976e-10	14.501
ENSG00000159055.3	protein_coding	MIS18A	1.00155	2.91616	10.2359	2.9107e-22	4.47721e-21	39.5377
ENSG00000159147.16	protein_coding	DONSON	1.06522	2.28363	11.4253	9.63676e-27	2.26148e-25	49.7558
ENSG00000159166.12	protein_coding	LAD1	1.69156	5.14011	10.6659	7.53337e-24	1.34022e-22	43.1554
ENSG00000159189.10	protein_coding	C1QC	-1.29893	6.96292	-6.49216	2.22426e-10	9.5973e-10	12.5828
ENSG00000159200.16	protein_coding	RCAN1	-1.5201	2.71408	-13.9591	4.28632e-37	2.34594e-35	73.4123
ENSG00000159259.7	protein_coding	CHAF1B	1.03593	1.67403	11.013	3.70196e-25	7.67121e-24	46.14
ENSG00000159388.5	protein_coding	BTG2	-1.3605	5.6759	-7.75945	5.69845e-14	3.75205e-13	20.6921
ENSG00000159640.13	protein_coding	ACE	-1.58041	2.50937	-13.0322	3.37472e-33	1.32369e-31	64.5032
ENSG00000159708.16	protein_coding	LRRC36	-2.14067	0.928726	-17.2226	1.64541e-51	2.00788e-49	106.407
ENSG00000159713.9	protein_coding	TPPP3	-2.6893	3.65551	-11.2018	7.02633e-26	1.5413e-24	47.7867
ENSG00000159723.4	protein_coding	AGRP	-1.64801	0.76222	-18.1653	8.27267e-56	1.17486e-53	116.251
ENSG00000160111.11	protein_coding	CPAMD8	-1.60151	1.80997	-9.67833	2.89579e-20	3.62778e-19	34.9874
ENSG00000160161.8	protein_coding	CILP2	1.3361	1.50227	8.34467	8.68479e-16	6.87522e-15	24.8108
ENSG00000160179.17	protein_coding	ABCG1	-1.25549	2.94454	-9.9827	2.39764e-21	3.38754e-20	37.4512
ENSG00000160180.15	protein_coding	TFF3	1.05873	4.25126	2.65813	0.00813517	0.012702	-4.05277
ENSG00000160182.2	protein_coding	TFF1	1.97194	1.9525	4.54026	7.20844e-06	1.72054e-05	2.51758
ENSG00000160188.8	protein_coding	RSPH1	-1.12371	1.60748	-6.00746	3.87112e-09	1.42668e-08	9.79601
ENSG00000160408.13	protein_coding	ST6GALNAC6	-1.20473	3.62315	-12.7281	6.04471e-32	2.17425e-30	61.6389
ENSG00000160472.4	protein_coding	TMEM190	-1.60828	1.30494	-7.09505	5.00579e-12	2.60143e-11	16.2969
ENSG00000160593.16	protein_coding	AMICA1	-1.40653	1.99932	-11.3486	1.90964e-26	4.36936e-25	49.0779
ENSG00000160606.9	protein_coding	TLCD1	1.46485	3.78747	10.9602	5.87544e-25	1.19202e-23	45.6824
ENSG00000160688.17	protein_coding	FLAD1	1.2433	3.67731	13.1588	1.00641e-33	4.12426e-32	65.7044
ENSG00000160801.12	protein_coding	PTH1R	-1.15095	0.964905	-13.3316	1.9156e-34	8.43786e-33	67.3516
ENSG00000160813.5	protein_coding	PPP1R35	1.10525	3.78854	9.01823	5.41299e-18	5.33017e-17	29.8195
ENSG00000160867.13	protein_coding	FGFR4	-2.32781	1.8808	-14.9462	2.34968e-41	1.63328e-39	83.1609
ENSG00000160883.9	protein_coding	HK3	-1.66673	2.38823	-10.5146	2.7519e-23	4.63545e-22	41.8725
ENSG00000160886.12	protein_coding	LY6K	1.00002	1.16156	4.9445	1.07675e-06	2.86982e-06	4.34279
ENSG00000160949.15	protein_coding	TONSL	1.16359	1.87036	10.206	3.73779e-22	5.67001e-21	39.2902
ENSG00000160957.11	protein_coding	RECQL4	1.74217	2.35525	11.5234	3.99962e-27	9.64709e-26	50.6276
ENSG00000161055.3	protein_coding	SCGB3A1	-2.51159	5.71346	-5.11996	4.52489e-07	1.26795e-06	5.1785
ENSG00000161179.12	protein_coding	YDJC	1.06557	3.57269	8.67169	7.63537e-17	6.71212e-16	27.2079
ENSG00000161281.9	protein_coding	COX7A1	-1.51103	2.58436	-13.8456	1.30309e-36	6.94727e-35	72.3078
ENSG00000161544.8	protein_coding	CYGB	-1.06476	2.63786	-9.90311	4.62101e-21	6.30709e-20	36.8022
ENSG00000161800.11	protein_coding	RACGAP1	1.06108	2.84856	8.24769	1.76366e-15	1.35642e-14	24.1129
ENSG00000161835.9	protein_coding	GRASP	-1.8763	2.13254	-16.6431	6.85591e-49	7.28673e-47	100.408
ENSG00000161888.10	protein_coding	SPC24	1.26198	1.69624	10.2871	1.89282e-22	2.95008e-21	39.9636
ENSG00000161905.11	protein_coding	ALOX15	-1.51496	1.1145	-7.7179	7.60538e-14	4.91723e-13	20.4083
ENSG00000161921.13	protein_coding	CXCL16	-1.03486	5.64632	-8.49559	2.85082e-16	2.36596e-15	25.9088
ENSG00000161929.13	protein_coding	SCIMP	-1.15075	1.60233	-10.6074	1.24501e-23	2.16125e-22	42.6579
ENSG00000161940.9	protein_coding	BCL6B	-1.37753	2.02679	-14.6515	4.50658e-40	2.81218e-38	80.2255
ENSG00000161955.15	protein_coding	TNFSF13	-1.13684	3.3619	-10.0283	1.64454e-21	2.36199e-20	37.8242
ENSG00000162062.13	protein_coding	C16orf59	1.31539	1.4412	12.1988	8.48486e-30	2.57896e-28	56.7326
ENSG00000162063.11	protein_coding	CCNF	1.09566	1.84615	11.0263	3.29505e-25	6.84522e-24	46.2554
ENSG00000162073.12	protein_coding	PAQR4	1.03478	2.56081	8.63049	1.04086e-16	9.01532e-16	26.9023
ENSG00000162104.8	protein_coding	ADCY9	-1.07764	2.40985	-9.72441	1.99217e-20	2.5226e-19	35.3572
ENSG00000162407.8	protein_coding	PPAP2B	-1.23962	3.81141	-12.9643	6.44364e-33	2.47442e-31	63.8611
ENSG00000162433.13	protein_coding	AK4	1.22023	1.76219	7.59675	1.75288e-13	1.0856e-12	19.5875
ENSG00000162482.4	protein_coding	AKR7A3	1.47377	1.59802	6.09467	2.34577e-09	8.86334e-09	10.284
ENSG00000162493.15	protein_coding	PDPN	-1.432	2.99928	-8.97211	7.72981e-18	7.45993e-17	29.4678
ENSG00000162511.7	protein_coding	LAPTM5	-1.10618	6.48751	-7.13384	3.88706e-12	2.0439e-11	16.545
ENSG00000162520.13	protein_coding	SYNC	-1.01314	0.78751	-17.5453	5.61591e-53	7.11666e-51	109.766
ENSG00000162545.5	protein_coding	CAMK2N1	-1.43711	3.5755	-7.31621	1.1668e-12	6.50927e-12	17.7257
ENSG00000162551.12	protein_coding	ALPL	-2.07412	4.49452	-7.23177	2.0428e-12	1.11176e-11	17.176
ENSG00000162614.17	protein_coding	NEXN	-1.24784	1.91644	-11.681	9.66894e-28	2.48109e-26	52.0354
ENSG00000162616.8	protein_coding	DNAJB4	-1.08041	2.47836	-9.49206	1.29835e-19	1.51053e-18	33.5042
ENSG00000162654.8	protein_coding	GBP4	-1.31044	3.30854	-7.67987	9.89458e-14	6.34007e-13	20.1496
ENSG00000162747.8	protein_coding	FCGR3B	-1.29433	0.843853	-11.6152	1.75083e-27	4.32585e-26	51.4467
ENSG00000162772.15	protein_coding	ATF3	-1.7361	3.58381	-9.35614	3.83434e-19	4.24794e-18	32.4341
ENSG00000162817.6	protein_coding	C1orf115	-1.58296	2.86798	-10.3294	1.32441e-22	2.09388e-21	40.317
ENSG00000162849.14	protein_coding	KIF26B	1.5287	1.84765	12.0205	4.38375e-29	1.26698e-27	55.1035
ENSG00000162851.7	protein_coding	TFB2M	1.097	3.66038	12.5683	2.7156e-31	9.33963e-30	60.1478
ENSG00000162878.11	protein_coding	PKDCC	-1.28378	2.00742	-8.9954	6.45782e-18	6.3025e-17	29.6453
ENSG00000162896.5	protein_coding	PIGR	-1.56287	6.11109	-3.73217	0.000213958	0.000421368	-0.700458
ENSG00000163017.12	protein_coding	ACTG2	-1.18033	2.23041	-7.18688	2.74575e-12	1.47005e-11	16.8859
ENSG00000163053.9	protein_coding	SLC16A14	1.17488	1.99024	5.26924	2.12207e-07	6.24268e-07	5.90992
ENSG00000163071.9	protein_coding	SPATA18	-1.13722	1.58932	-6.6512	8.38687e-11	3.80411e-10	13.5364
ENSG00000163072.13	protein_coding	NOSTRIN	-1.14937	1.7661	-9.63985	3.95407e-20	4.8539e-19	34.6794
ENSG00000163082.9	protein_coding	SGPP2	1.26463	4.24279	7.04441	6.95343e-12	3.55969e-11	15.9747
ENSG00000163106.9	protein_coding	HPGDS	-1.1073	1.55922	-8.15374	3.48341e-15	2.59312e-14	23.4425
ENSG00000163145.11	protein_coding	C1QTNF7	-1.38162	0.817272	-14.4977	2.0899e-39	1.25196e-37	78.7011
ENSG00000163221.8	protein_coding	S100A12	-1.45384	0.896587	-11.6582	1.18801e-27	3.00634e-26	51.8312
ENSG00000163263.6	protein_coding	C1orf189	-1.10323	0.995172	-6.63976	9.00188e-11	4.07521e-10	13.4672
ENSG00000163283.6	protein_coding	ALPP	-1.07501	0.628437	-8.26856	1.51504e-15	1.17288e-14	24.2626
ENSG00000163362.9	protein_coding	C1orf106	1.52066	2.85927	11.0022	4.06906e-25	8.40021e-24	46.0463
ENSG00000163382.10	protein_coding	APOA1BP	1.08793	5.79497	8.90933	1.25294e-17	1.18694e-16	28.991
ENSG00000163406.9	protein_coding	SLC15A2	-1.55495	2.29868	-10.2626	2.3263e-22	3.59169e-21	39.7595
ENSG00000163431.12	protein_coding	LMOD1	-1.54069	2.40953	-11.1495	1.11524e-25	2.40478e-24	47.3289
ENSG00000163468.13	protein_coding	CCT3	1.29922	6.16254	12.9576	6.86669e-33	2.63074e-31	63.798
ENSG00000163501.6	protein_coding	IHH	-1.26179	0.57344	-9.75288	1.58023e-20	2.02589e-19	35.5862
ENSG00000163513.16	protein_coding	TGFBR2	-1.68194	5.33973	-13.438	6.86324e-35	3.11474e-33	68.3709
ENSG00000163563.7	protein_coding	MNDA	-1.41527	3.23573	-8.97901	7.32891e-18	7.0938e-17	29.5204
ENSG00000163568.12	protein_coding	AIM2	1.2959	1.87287	6.42925	3.25471e-10	1.37447e-09	12.2109
ENSG00000163629.11	protein_coding	PTPN13	-1.20476	2.80657	-6.11733	2.0575e-09	7.8262e-09	10.4117
ENSG00000163687.12	protein_coding	DNASE1L3	-1.96353	0.875418	-16.7966	1.39306e-49	1.51982e-47	101.993
ENSG00000163710.6	protein_coding	PCOLCE2	-2.04685	1.41015	-13.5622	2.06053e-35	9.75438e-34	69.5657
ENSG00000163734.4	protein_coding	CXCL3	-1.17961	1.7624	-7.10233	4.77396e-12	2.48802e-11	16.3434
ENSG00000163735.6	protein_coding	CXCL5	-1.04052	2.0348	-4.02158	6.77044e-05	0.00014322	0.384911
ENSG00000163736.3	protein_coding	PPBP	-1.76536	1.04789	-9.66253	3.2911e-20	4.08705e-19	34.8609
ENSG00000163751.3	protein_coding	CPA3	-1.84777	3.51616	-7.97249	1.27461e-14	8.93526e-14	22.1654
ENSG00000163815.5	protein_coding	CLEC3B	-3.80631	3.02677	-20.8202	4.63935e-68	2.06564e-65	144.31
ENSG00000163882.8	protein_coding	POLR2H	1.11643	3.99368	12.8041	2.94669e-32	1.08357e-30	62.3521
ENSG00000163884.3	protein_coding	KLF15	-1.16922	1.75257	-7.64303	1.2756e-13	8.06379e-13	19.8999
ENSG00000163918.9	protein_coding	RFC4	1.25334	2.58564	10.374	9.08761e-23	1.462e-21	40.6898
ENSG00000163923.8	protein_coding	RPL39L	1.73248	3.31303	9.14111	2.08257e-18	2.13493e-17	30.7626
ENSG00000163938.15	protein_coding	GNL3	1.09944	4.56763	13.1942	7.17142e-34	2.99093e-32	66.0409
ENSG00000163975.10	protein_coding	MFI2	1.05481	1.49428	6.3918	4.0769e-10	1.69775e-09	11.9909
ENSG00000163993.6	protein_coding	S100P	2.84086	4.89886	6.49538	2.18125e-10	9.41912e-10	12.6019
ENSG00000164023.13	protein_coding	SGMS2	-1.01151	3.33971	-7.39385	6.94212e-13	3.99736e-12	18.2354
ENSG00000164035.8	protein_coding	EMCN	-2.20181	1.82476	-18.9275	2.61121e-59	4.83338e-57	124.268
ENSG00000164047.4	protein_coding	CAMP	-1.52642	0.733354	-14.655	4.35503e-40	2.72794e-38	80.2595
ENSG00000164087.6	protein_coding	POC1A	1.03932	2.17784	9.74314	1.7106e-20	2.18622e-19	35.5079
ENSG00000164099.3	protein_coding	PRSS12	-1.09438	1.59539	-6.08713	2.45008e-09	9.23206e-09	10.2416
ENSG00000164109.12	protein_coding	MAD2L1	1.2925	1.79147	9.97993	2.45321e-21	3.45715e-20	37.4286
ENSG00000164120.12	protein_coding	HPGD	-1.17749	3.55604	-4.34229	1.74079e-05	3.96706e-05	1.67547
ENSG00000164161.8	protein_coding	HHIP	-2.437	1.06662	-16.6945	4.02044e-49	4.32893e-47	100.939
ENSG00000164265.7	protein_coding	SCGB3A2	-2.67701	6.02213	-5.68092	2.39802e-08	8.03111e-08	8.02264
ENSG00000164266.9	protein_coding	SPINK1	3.40196	3.95715	7.33958	9.98418e-13	5.63093e-12	17.8786
ENSG00000164442.9	protein_coding	CITED2	-1.15605	5.46184	-7.44631	4.87635e-13	2.8629e-12	18.5823
ENSG00000164466.11	protein_coding	SFXN1	1.16346	2.72245	15.1124	4.40121e-42	3.18007e-40	84.8256
ENSG00000164611.11	protein_coding	PTTG1	1.70883	3.20392	10.952	6.31513e-25	1.27494e-23	45.6109
ENSG00000164626.8	protein_coding	KCNK5	1.11285	3.77031	6.06329	2.81085e-09	1.05217e-08	10.1077
ENSG00000164638.9	protein_coding	SLC29A4	1.39645	1.9358	7.39536	6.87187e-13	3.96384e-12	18.2454
ENSG00000164647.7	protein_coding	STEAP1	1.93911	3.21258	9.31392	5.35622e-19	5.86302e-18	32.1039
ENSG00000164659.13	protein_coding	KIAA1324L	-1.70675	1.78367	-14.9351	2.62659e-41	1.81048e-39	83.0502
ENSG00000164687.9	protein_coding	FABP5	-1.82754	2.82856	-11.9327	9.8017e-29	2.76023e-27	54.3054
ENSG00000164692.16	protein_coding	COL1A2	1.1795	6.82051	5.70207	2.13623e-08	7.20266e-08	8.1349
ENSG00000164694.15	protein_coding	FNDC1	1.15169	2.10309	5.92111	6.3203e-09	2.27288e-08	9.31883
ENSG00000164736.5	protein_coding	SOX17	-1.58128	1.06837	-17.5849	3.70852e-53	4.73598e-51	110.179
ENSG00000164741.13	protein_coding	DLC1	-2.25334	2.98094	-13.6753	6.86709e-36	3.42813e-34	70.657
ENSG00000164749.10	protein_coding	HNF4G	1.10372	1.22004	8.37403	7.00044e-16	5.58746e-15	25.0233
ENSG00000164764.10	protein_coding	SBSPON	-1.56115	0.916505	-14.804	9.79403e-41	6.42816e-39	81.7423
ENSG00000164850.13	protein_coding	GPER1	-1.34138	1.00639	-14.1719	5.27731e-38	2.98757e-36	75.493
ENSG00000164855.14	protein_coding	TMEM184A	1.83657	2.42818	13.4193	8.21646e-35	3.70844e-33	68.1922
ENSG00000164877.17	protein_coding	MICALL2	1.11196	2.58909	8.70973	5.73e-17	5.10524e-16	27.491
ENSG00000164879.6	protein_coding	CA3	-1.25966	1.17311	-9.70692	2.29641e-20	2.89008e-19	35.2167
ENSG00000164932.11	protein_coding	CTHRC1	3.18885	4.59497	15.1039	4.79501e-42	3.44947e-40	84.7404
ENSG00000164934.12	protein_coding	DCAF13	1.08612	2.6775	12.2714	4.33215e-30	1.35166e-28	57.3995
ENSG00000164935.5	protein_coding	DCSTAMP	-1.006	0.749953	-10.6628	7.74062e-24	1.37561e-22	43.1285
ENSG00000164972.11	protein_coding	C9orf24	-1.72961	1.35355	-8.12915	4.15893e-15	3.08206e-14	23.268
ENSG00000165072.9	protein_coding	MAMDC2	-2.39385	1.83496	-14.8149	8.78645e-41	5.81317e-39	81.8502
ENSG00000165092.11	protein_coding	ALDH1A1	-1.77716	4.71028	-7.24611	1.85813e-12	1.01461e-11	17.269
ENSG00000165124.16	protein_coding	SVEP1	-1.62508	1.38829	-13.6774	6.72586e-36	3.3781e-34	70.6777
ENSG00000165140.8	protein_coding	FBP1	-1.60197	5.85167	-9.85174	7.04536e-21	9.40561e-20	36.3851
ENSG00000165168.7	protein_coding	CYBB	-1.36692	4.54367	-7.07194	5.81695e-12	3.00686e-11	16.1497
ENSG00000165175.14	protein_coding	MID1IP1	-1.03059	4.29746	-8.74044	4.54205e-17	4.10004e-16	27.7202
ENSG00000165197.4	protein_coding	FIGF	-3.27033	1.5892	-19.141	2.70976e-60	5.58007e-58	126.522
ENSG00000165215.6	protein_coding	CLDN3	1.51296	5.52644	6.16956	1.51869e-09	5.8854e-09	10.7077
ENSG00000165304.6	protein_coding	MELK	1.79572	2.09815	11.1073	1.61799e-25	3.45268e-24	46.9601
ENSG00000165312.6	protein_coding	OTUD1	-1.82693	2.99308	-22.2601	9.89559e-75	6.5208e-72	159.589
ENSG00000165410.13	protein_coding	CFL2	-1.10755	2.32839	-11.376	1.49578e-26	3.45602e-25	49.32
ENSG00000165434.7	protein_coding	PGM2L1	1.23088	2.35012	9.93044	3.69011e-21	5.10705e-20	37.0247
ENSG00000165449.10	protein_coding	SLC16A9	1.32162	1.85159	5.88916	7.5665e-09	2.68875e-08	9.14373
ENSG00000165474.5	protein_coding	GJB2	2.4949	2.90282	10.4128	6.54233e-23	1.06711e-21	41.0151
ENSG00000165480.14	protein_coding	SKA3	1.24461	1.42964	10.5778	1.60402e-23	2.76408e-22	42.407
ENSG00000165495.14	protein_coding	PKNOX2	-1.27279	0.69629	-19.1202	3.37782e-60	6.70436e-58	126.303
ENSG00000165507.8	protein_coding	C10orf10	-1.15414	5.1367	-6.97641	1.07808e-11	5.40321e-11	15.5449
ENSG00000165548.9	protein_coding	TMEM63C	1.11384	1.16449	7.03407	7.43461e-12	3.79188e-11	15.9091
ENSG00000165704.13	protein_coding	HPRT1	1.03467	4.37906	9.96186	2.84785e-21	3.98602e-20	37.281
ENSG00000165757.8	protein_coding	KIAA1462	-1.873	2.55832	-15.0526	8.04498e-42	5.73736e-40	84.2261
ENSG00000165795.19	protein_coding	NDRG2	-1.37738	2.61038	-10.2035	3.81987e-22	5.7892e-21	39.2687
ENSG00000165810.15	protein_coding	BTNL9	-2.48648	1.15045	-20.769	8.01247e-68	3.38455e-65	143.767
ENSG00000165905.15	protein_coding	GYLTL1B	1.70321	3.14475	9.29661	6.14159e-19	6.67832e-18	31.9687
ENSG00000166025.16	protein_coding	AMOTL1	-1.6148	2.34792	-14.4683	2.79884e-39	1.65262e-37	78.4109
ENSG00000166086.11	protein_coding	JAM3	-1.02128	2.2716	-9.27316	7.38968e-19	7.99328e-18	31.786
ENSG00000166105.14	protein_coding	GLB1L3	1.0253	1.02539	4.94899	1.05346e-06	2.81321e-06	4.36385
ENSG00000166123.12	protein_coding	GPT2	2.1358	2.98628	12.3324	2.45856e-30	7.81899e-29	57.9616
ENSG00000166143.8	protein_coding	PPP1R14D	2.39443	2.47097	7.86619	2.70099e-14	1.83112e-13	21.4265
ENSG00000166265.10	protein_coding	CYYR1	-1.84409	2.33517	-18.3922	7.54216e-57	1.15046e-54	118.633
ENSG00000166278.13	protein_coding	C2	-1.13741	3.73015	-6.27533	8.15937e-10	3.2705e-09	11.3137
ENSG00000166292.10	protein_coding	TMEM100	-3.7302	1.82029	-20.3246	9.16904e-66	3.08267e-63	139.052
ENSG00000166313.17	protein_coding	APBB1	-1.23073	2.36045	-10.9631	5.72719e-25	1.16769e-23	45.7077
ENSG00000166347.17	protein_coding	CYB5A	-1.0882	4.08526	-7.00574	8.92674e-12	4.51795e-11	15.7299
ENSG00000166482.10	protein_coding	MFAP4	-2.9386	5.16003	-12.9983	4.66258e-33	1.80733e-31	64.1823
ENSG00000166523.6	protein_coding	CLEC4E	-1.13438	1.2875	-9.64383	3.82887e-20	4.71074e-19	34.7112
ENSG00000166592.10	protein_coding	RRAD	-1.46687	3.52531	-6.15076	1.69444e-09	6.51897e-09	10.601
ENSG00000166596.13	protein_coding	CFAP52	-1.03851	0.754102	-7.51284	3.10743e-13	1.86968e-12	19.0249
ENSG00000166736.10	protein_coding	HTR3A	1.15775	1.11642	6.02681	3.46552e-09	1.28352e-08	9.9038
ENSG00000166803.9	protein_coding	KIAA0101	1.5737	2.09037	11.9221	1.08005e-28	3.02085e-27	54.2092
ENSG00000166825.12	protein_coding	ANPEP	-1.07703	2.88858	-5.02803	7.14879e-07	1.95468e-06	4.73739
ENSG00000166828.2	protein_coding	SCNN1G	-1.38223	2.08379	-7.57964	1.97073e-13	1.21277e-12	19.4724
ENSG00000166851.13	protein_coding	PLK1	1.76018	2.23782	12.0644	2.92997e-29	8.54307e-28	55.5032
ENSG00000166920.9	protein_coding	C15orf48	2.30285	4.32795	9.10908	2.67355e-18	2.7171e-17	30.516
ENSG00000166922.7	protein_coding	SCG5	1.38056	1.93586	6.91366	1.61109e-11	7.89679e-11	15.1513
ENSG00000166923.9	protein_coding	GREM1	1.71673	1.72783	8.83034	2.29306e-17	2.12462e-16	28.3946
ENSG00000166927.11	protein_coding	MS4A7	-1.99691	3.15198	-13.2491	4.23299e-34	1.81128e-32	66.5643
ENSG00000166959.6	protein_coding	MS4A8	-1.40542	1.40786	-5.97754	4.59081e-09	1.68203e-08	9.62999
ENSG00000166961.13	protein_coding	MS4A15	-3.20766	2.20881	-10.9288	7.73002e-25	1.53983e-23	45.4106
ENSG00000167074.13	protein_coding	TEF	-1.03323	2.83128	-8.37861	6.76889e-16	5.40789e-15	25.0564
ENSG00000167123.17	protein_coding	CERCAM	1.10199	3.12343	7.87605	2.51991e-14	1.71825e-13	21.4947
ENSG00000167157.10	protein_coding	PRRX2	1.07153	1.79532	5.83609	1.01852e-08	3.57077e-08	8.85468
ENSG00000167261.12	protein_coding	DPEP2	-1.58437	1.43792	-16.2466	4.136e-47	4.05574e-45	96.3321
ENSG00000167434.8	protein_coding	CA4	-3.23939	1.00844	-24.888	7.75264e-87	1.41908e-83	187.31
ENSG00000167476.9	protein_coding	JSRP1	1.14725	1.46144	6.9408	1.35461e-11	6.7075e-11	15.3212
ENSG00000167513.7	protein_coding	CDT1	1.52406	2.15752	10.4109	6.65131e-23	1.08381e-21	40.9988
ENSG00000167552.12	protein_coding	TUBA1A	-1.152	5.31122	-7.76512	5.47809e-14	3.61273e-13	20.7309
ENSG00000167588.11	protein_coding	GPD1	-3.08956	1.21335	-24.0382	6.13789e-83	8.4263e-80	178.383
ENSG00000167601.10	protein_coding	AXL	-1.06611	3.52998	-8.095	5.31581e-15	3.89558e-14	23.0263
ENSG00000167641.9	protein_coding	PPP1R14A	-1.68674	2.54382	-12.1796	1.01294e-29	3.05627e-28	56.5569
ENSG00000167656.4	protein_coding	LY6D	1.13547	1.1529	4.67409	3.8991e-06	9.63314e-06	3.10622
ENSG00000167702.10	protein_coding	KIFC2	1.05713	2.1569	6.98128	1.04482e-11	5.24289e-11	15.5756
ENSG00000167747.12	protein_coding	C19orf48	1.20596	3.5964	9.89743	4.84203e-21	6.59237e-20	36.756
ENSG00000167757.12	protein_coding	KLK11	-1.26007	2.35054	-4.11808	4.54046e-05	9.80976e-05	0.7636
ENSG00000167767.12	protein_coding	KRT80	1.76759	3.39564	10.3012	1.67997e-22	2.63077e-21	40.0816
ENSG00000167772.10	protein_coding	ANGPTL4	1.10935	3.42951	4.37852	1.48505e-05	3.41067e-05	1.827
ENSG00000167850.3	protein_coding	CD300C	-1.67137	1.72356	-14.779	1.2587e-40	8.16368e-39	81.493
ENSG00000167858.11	protein_coding	TEKT1	-1.33555	0.861997	-7.87577	2.52489e-14	1.72094e-13	21.4928
ENSG00000167874.6	protein_coding	TMEM88	-1.56888	1.78713	-14.4865	2.33684e-39	1.39482e-37	78.5901
ENSG00000167900.10	protein_coding	TK1	2.1913	4.46206	12.0865	2.39045e-29	7.01965e-28	55.7051
ENSG00000167964.11	protein_coding	RAB26	1.0015	1.07689	8.20835	2.34681e-15	1.7841e-14	23.8315
ENSG00000167972.12	protein_coding	ABCA3	-2.60085	4.63546	-10.6145	1.17156e-23	2.04236e-22	42.7181
ENSG00000168077.12	protein_coding	SCARA3	-1.012	2.37621	-6.56527	1.42383e-10	6.28514e-10	13.0188
ENSG00000168078.8	protein_coding	PBK	1.55444	1.8758	9.72234	2.02599e-20	2.56346e-19	35.3405
ENSG00000168079.15	protein_coding	SCARA5	-1.73719	1.02457	-11.4951	5.15581e-27	1.23275e-25	50.3759
ENSG00000168275.13	protein_coding	COA6	1.09565	4.09645	9.88766	5.24673e-21	7.11397e-20	36.6766
ENSG00000168309.15	protein_coding	FAM107A	-3.79343	1.72785	-25.1947	3.07002e-88	1.26439e-84	190.52
ENSG00000168329.12	protein_coding	CX3CR1	-1.01365	1.18821	-8.20524	2.40036e-15	1.82061e-14	23.8093
ENSG00000168389.16	protein_coding	MFSD2A	-1.68148	3.43138	-9.65978	3.36535e-20	4.17476e-19	34.8388
ENSG00000168393.11	protein_coding	DTYMK	1.1341	3.56408	10.7421	3.90624e-24	7.19815e-23	43.8058
ENSG00000168447.9	protein_coding	SCNN1B	-1.23785	3.65908	-5.37109	1.25296e-07	3.81399e-07	6.41961
ENSG00000168477.16	protein_coding	TNXB	-2.22065	1.34324	-16.6325	7.65531e-49	8.03271e-47	100.299
ENSG00000168481.7	protein_coding	LGI3	-3.64949	0.969688	-26.5117	3.17021e-94	1.74087e-90	204.222
ENSG00000168484.11	protein_coding	SFTPC	-7.59963	5.94642	-14.2063	3.75848e-38	2.15739e-36	75.8302
ENSG00000168496.3	protein_coding	FEN1	1.27588	3.56234	10.601	1.31575e-23	2.27924e-22	42.6031
ENSG00000168497.4	protein_coding	SDPR	-3.38464	3.69894	-18.8005	1.0031e-58	1.77689e-56	122.93
ENSG00000168528.10	protein_coding	SERINC2	1.78497	5.41496	11.6639	1.12878e-27	2.87855e-26	51.8819
ENSG00000168542.11	protein_coding	COL3A1	2.35406	7.54663	10.3404	1.20709e-22	1.91391e-21	40.4088
ENSG00000168685.13	protein_coding	IL7R	-1.89283	3.27789	-10.4636	4.24892e-23	7.04672e-22	41.4425
ENSG00000168734.12	protein_coding	PKIG	-1.15146	3.907	-9.28551	6.70398e-19	7.2611e-18	31.8822
ENSG00000168743.11	protein_coding	NPNT	-2.12726	3.54449	-11.0618	2.41342e-25	5.08422e-24	46.5639
ENSG00000168874.11	protein_coding	ATOH8	-1.85992	2.22633	-9.26032	8.17617e-19	8.79779e-18	31.6861
ENSG00000168878.15	protein_coding	SFTPB	-2.18304	9.85438	-5.27839	2.02459e-07	5.97619e-07	5.95539
ENSG00000168907.12	protein_coding	PLA2G4F	-2.4838	1.68552	-16.5164	2.54768e-48	2.60686e-46	99.1032
ENSG00000168952.14	protein_coding	STXBP6	-2.13147	0.796061	-23.3857	6.20777e-80	6.81779e-77	171.503
ENSG00000168994.12	protein_coding	PXDC1	-1.01248	3.92761	-8.32409	1.00991e-15	7.94138e-15	24.6622
ENSG00000169031.17	protein_coding	COL4A3	-1.34827	1.75143	-8.17905	2.90139e-15	2.18154e-14	23.6225
ENSG00000169174.10	protein_coding	PCSK9	-1.90026	1.39513	-10.9681	5.48297e-25	1.12068e-23	45.7509
ENSG00000169241.16	protein_coding	SLC50A1	1.6923	5.27865	13.1965	7.01144e-34	2.9391e-32	66.0633
ENSG00000169252.5	protein_coding	ADRB2	-2.45944	1.51726	-22.0862	6.31707e-74	3.58853e-71	157.745
ENSG00000169255.12	protein_coding	B3GALNT1	-1.13265	2.07324	-8.98553	6.96958e-18	6.7579e-17	29.57
ENSG00000169258.6	protein_coding	GPRIN1	1.17727	1.52495	10.3119	1.53589e-22	2.41204e-21	40.1704
ENSG00000169291.8	protein_coding	SHE	-1.09975	1.93994	-6.68476	6.81078e-11	3.11323e-10	13.74
ENSG00000169302.13	protein_coding	STK32A	1.08096	1.7404	7.72417	7.2818e-14	4.71172e-13	20.451
ENSG00000169418.9	protein_coding	NPR1	-2.38161	1.86098	-18.1828	6.87747e-56	9.85213e-54	116.435
ENSG00000169439.10	protein_coding	SDC2	-1.10156	3.45161	-7.82724	3.54991e-14	2.37922e-13	21.1576
ENSG00000169442.7	protein_coding	CD52	-2.30923	5.3238	-12.0936	2.23929e-29	6.61111e-28	55.7699
ENSG00000169469.8	protein_coding	SPRR1B	1.26074	1.32976	4.14047	4.13377e-05	8.98295e-05	0.85266
ENSG00000169550.11	protein_coding	MUC15	-1.13298	2.26986	-5.06974	5.81412e-07	1.61059e-06	4.93664
ENSG00000169554.15	protein_coding	ZEB2	-1.064	1.71408	-9.67978	2.86206e-20	3.58824e-19	34.999
ENSG00000169583.12	protein_coding	CLIC3	-2.3336	3.6189	-11.0141	3.66603e-25	7.60633e-24	46.1497
ENSG00000169607.11	protein_coding	CKAP2L	1.14707	1.32771	9.75554	1.54634e-20	1.98708e-19	35.6077
ENSG00000169679.13	protein_coding	BUB1	1.42293	1.95673	10.1067	8.57376e-22	1.26224e-20	38.4686
ENSG00000169718.16	protein_coding	DUS1L	1.11057	4.1122	10.8046	2.27618e-24	4.30021e-23	44.3408
ENSG00000169744.11	protein_coding	LDB2	-2.12675	2.08074	-20.4178	3.39472e-66	1.18989e-63	140.04
ENSG00000169750.7	protein_coding	RAC3	1.57316	2.88448	8.84059	2.12056e-17	1.97145e-16	28.4718
ENSG00000169860.6	protein_coding	P2RY1	-1.03268	1.00578	-13.7162	4.61097e-36	2.35174e-34	71.0526
ENSG00000169894.16	protein_coding	MUC3A	1.50397	1.6733	6.38838	4.16154e-10	1.73014e-09	11.9709
ENSG00000169926.8	protein_coding	KLF13	-1.29736	3.51716	-12.4331	9.62273e-31	3.17685e-29	58.8924
ENSG00000170271.9	protein_coding	FAXDC2	-1.298	2.56654	-7.23978	1.93743e-12	1.05651e-11	17.228
ENSG00000170312.14	protein_coding	CDK1	1.64932	2.79344	10.5112	2.8334e-23	4.76301e-22	41.8436
ENSG00000170323.7	protein_coding	FABP4	-4.83988	1.97122	-25.0421	1.52931e-87	3.59912e-84	188.924
ENSG00000170345.8	protein_coding	FOS	-1.80973	6.31297	-8.33532	9.30142e-16	7.33516e-15	24.7432
ENSG00000170369.3	protein_coding	CST2	1.0569	1.487	5.59364	3.85001e-08	1.25918e-07	7.56314
ENSG00000170373.7	protein_coding	CST1	2.62922	2.56627	8.20104	2.4746e-15	1.87432e-14	23.7793
ENSG00000170421.10	protein_coding	KRT8	1.10772	7.41863	7.33645	1.01952e-12	5.74402e-12	17.8581
ENSG00000170439.6	protein_coding	METTL7B	1.68715	2.90932	7.84434	3.1489e-14	2.12168e-13	21.2755
ENSG00000170476.14	protein_coding	MZB1	1.75997	3.62809	7.39315	6.97472e-13	4.01333e-12	18.2308
ENSG00000170477.11	protein_coding	KRT4	-2.69731	1.25449	-14.1364	7.49278e-38	4.21284e-36	75.1448
ENSG00000170549.3	protein_coding	IRX1	-1.28274	0.867396	-8.26229	1.58583e-15	1.22595e-14	24.2176
ENSG00000170561.11	protein_coding	IRX2	-1.57586	2.82986	-6.06155	2.83919e-09	1.06205e-08	10.098
ENSG00000170608.2	protein_coding	FOXA3	1.19573	1.56112	5.88358	7.80765e-09	2.77026e-08	9.11321
ENSG00000170779.10	protein_coding	CDCA4	1.12501	2.89066	9.78685	1.19792e-20	1.56252e-19	35.8601
ENSG00000170890.12	protein_coding	PLA2G1B	-2.90027	2.10359	-11.792	3.5351e-28	9.40949e-27	53.0332
ENSG00000170909.12	protein_coding	OSCAR	-1.98216	2.66173	-13.15	1.09467e-33	4.46375e-32	65.621
ENSG00000170989.8	protein_coding	S1PR1	-2.55178	3.19734	-20.1976	3.54981e-65	1.04515e-62	137.705
ENSG00000171004.16	protein_coding	HS6ST2	2.17719	2.68659	11.046	2.77215e-25	5.81762e-24	46.4266
ENSG00000171049.8	protein_coding	FPR2	-1.70153	0.86944	-16.2871	2.72286e-47	2.68601e-45	96.7477
ENSG00000171051.7	protein_coding	FPR1	-1.57499	2.53606	-10.0519	1.35132e-21	1.95106e-20	38.0185
ENSG00000171056.7	protein_coding	SOX7	-2.04088	1.32926	-19.1595	2.22532e-60	4.69999e-58	126.718
ENSG00000171115.3	protein_coding	GIMAP8	-2.15899	2.39455	-18.412	6.11546e-57	9.50434e-55	118.842
ENSG00000171124.11	protein_coding	FUT3	1.58181	2.94561	9.4008	2.68922e-19	3.02611e-18	32.7847
ENSG00000171132.12	protein_coding	PRKCE	-1.29347	1.59302	-16.5535	1.73527e-48	1.80929e-46	99.4851
ENSG00000171163.14	protein_coding	ZNF692	1.24667	2.90446	9.74707	1.65676e-20	2.1207e-19	35.5395
ENSG00000171223.5	protein_coding	JUNB	-1.06956	6.52601	-7.31948	1.14165e-12	6.37977e-12	17.7471
ENSG00000171241.7	protein_coding	SHCBP1	1.08272	1.56672	9.96961	2.67132e-21	3.7517e-20	37.3443
ENSG00000171243.7	protein_coding	SOSTDC1	-2.7734	0.957821	-18.5333	1.69622e-57	2.68687e-55	120.117
ENSG00000171303.6	protein_coding	KCNK3	-2.01465	1.43951	-13.1085	1.62881e-33	6.54465e-32	65.2264
ENSG00000171346.12	protein_coding	KRT15	1.26474	2.22298	5.75423	1.6039e-08	5.48529e-08	8.41331
ENSG00000171368.11	protein_coding	TPPP	-1.58287	2.02693	-10.004	2.01116e-21	2.86113e-20	37.6251
ENSG00000171388.11	protein_coding	APLN	-1.30628	2.05452	-8.05264	7.20059e-15	5.1755e-14	22.7275
ENSG00000171522.5	protein_coding	PTGER4	-1.38447	2.24477	-11.0483	2.71683e-25	5.70882e-24	46.4466
ENSG00000171564.10	protein_coding	FGB	1.84558	1.82708	4.13411	4.24563e-05	9.21508e-05	0.827316
ENSG00000171595.12	protein_coding	DNAI2	-1.0179	0.636147	-7.39094	7.07907e-13	4.06769e-12	18.2162
ENSG00000171617.12	protein_coding	ENC1	1.03963	3.91986	7.58783	1.86327e-13	1.14964e-12	19.5275
ENSG00000171631.13	protein_coding	P2RY6	1.56351	2.03065	9.86722	6.20559e-21	8.35156e-20	36.5106
ENSG00000171777.14	protein_coding	RASGRP4	-1.07778	0.8664	-17.0626	8.73644e-51	1.03542e-48	104.747
ENSG00000171848.12	protein_coding	RRM2	2.144	2.93975	12.2709	4.35151e-30	1.35514e-28	57.3951
ENSG00000171885.12	protein_coding	AQP4	-3.65667	3.36433	-13.0853	2.03287e-33	8.08923e-32	65.0064
ENSG00000171940.12	protein_coding	ZNF217	1.14729	3.83771	9.83551	8.04711e-21	1.0691e-19	36.2536
ENSG00000171992.11	protein_coding	SYNPO	-1.70648	3.68842	-13.4346	7.09203e-35	3.20973e-33	68.3383
ENSG00000172005.9	protein_coding	MAL	-1.27453	2.06417	-7.88252	2.40769e-14	1.64582e-13	21.5395
ENSG00000172037.12	protein_coding	LAMB2	-1.02114	4.78321	-9.63106	4.24522e-20	5.19969e-19	34.6092
ENSG00000172061.8	protein_coding	LRRC15	1.10637	1.87007	5.5428	5.05868e-08	1.62781e-07	7.29832
ENSG00000172159.14	protein_coding	FRMD3	-1.31047	0.741056	-18.7344	2.02005e-58	3.44447e-56	122.233
ENSG00000172201.9	protein_coding	ID4	-2.01021	2.90897	-11.124	1.39645e-25	2.99547e-24	47.1061
ENSG00000172236.15	protein_coding	TPSAB1	-1.84871	3.17087	-8.9187	1.16599e-17	1.10904e-16	29.062
ENSG00000172264.15	protein_coding	MACROD2	-1.08727	1.2998	-6.45413	2.80076e-10	1.19163e-09	12.3577
ENSG00000172322.12	protein_coding	CLEC12A	-1.27538	1.28156	-10.7303	4.32511e-24	7.90524e-23	43.7049
ENSG00000172403.9	protein_coding	SYNPO2	-1.1952	1.21341	-11.4884	5.47503e-27	1.30341e-25	50.3163
ENSG00000172478.16	protein_coding	C2orf54	-1.06575	2.52753	-5.33392	1.52002e-07	4.56118e-07	6.23263
ENSG00000172724.10	protein_coding	CCL19	1.35161	4.09465	4.88488	1.43739e-06	3.76882e-06	4.06476
ENSG00000172889.14	protein_coding	EGFL7	-1.00922	4.07476	-6.15523	1.65094e-09	6.36649e-09	10.6263
ENSG00000172927.6	protein_coding	MYEOV	1.47676	1.42685	6.29534	7.24758e-10	2.92138e-09	11.4293
ENSG00000173114.11	protein_coding	LRRN3	-1.55835	0.743819	-15.5264	6.62294e-44	5.4013e-42	88.9967
ENSG00000173137.10	protein_coding	ADCK5	1.13932	2.40418	9.80491	1.03363e-20	1.35898e-19	36.006
ENSG00000173207.11	protein_coding	CKS1B	1.37844	3.37688	10.4714	3.97751e-23	6.61206e-22	41.5078
ENSG00000173210.18	protein_coding	ABLIM3	-1.30551	1.6991	-10.5631	1.81909e-23	3.11838e-22	42.2824
ENSG00000173227.12	protein_coding	SYT12	1.26186	1.20273	6.47725	2.435e-10	1.04383e-09	12.4944
ENSG00000173269.12	protein_coding	MMRN2	-1.84539	2.46537	-17.5359	6.19814e-53	7.79452e-51	109.668
ENSG00000173369.14	protein_coding	C1QB	-1.77555	6.97561	-8.57234	1.60925e-16	1.36442e-15	26.4726
ENSG00000173372.15	protein_coding	C1QA	-1.72546	7.0698	-8.66912	7.78427e-17	6.83936e-16	27.1888
ENSG00000173376.12	protein_coding	NDNF	-2.2766	4.02811	-9.61815	4.71155e-20	5.71983e-19	34.5061
ENSG00000173391.7	protein_coding	OLR1	-2.57721	3.45794	-13.3906	1.0841e-34	4.85311e-33	67.9169
ENSG00000173457.9	protein_coding	PPP1R14B	1.97855	5.50139	15.5085	7.94854e-44	6.41176e-42	88.8154
ENSG00000173467.7	protein_coding	AGR3	-1.04233	4.9126	-3.18768	0.00153337	0.00267111	-2.5346
ENSG00000173482.15	protein_coding	PTPRM	-1.38024	2.6556	-11.6464	1.3221e-27	3.32017e-26	51.7252
ENSG00000173517.9	protein_coding	PEAK1	-1.23004	1.65221	-14.3857	6.35809e-39	3.7143e-37	77.5956
ENSG00000173599.12	protein_coding	PC	1.23408	2.67955	10.334	1.2747e-22	2.01918e-21	40.3549
ENSG00000173702.6	protein_coding	MUC13	1.8196	1.94869	5.17111	3.49786e-07	9.96806e-07	5.42703
ENSG00000173706.11	protein_coding	HEG1	-2.05076	3.15495	-15.7123	9.94338e-45	8.53163e-43	90.8817
ENSG00000173715.14	protein_coding	C11orf80	1.1159	2.71923	12.4263	1.02572e-30	3.37953e-29	58.829
ENSG00000173727.10	lincRNA	CMB9-22P13.1	1.10867	1.67552	7.53005	2.76413e-13	1.67351e-12	19.1399
ENSG00000173848.17	protein_coding	NET1	1.19924	5.14308	9.51612	1.0707e-19	1.25721e-18	33.6948
ENSG00000173894.9	protein_coding	CBX2	1.06291	1.60807	6.77069	3.98173e-11	1.8704e-10	14.2653
ENSG00000173898.10	protein_coding	SPTBN2	1.62986	2.51211	13.3486	1.62602e-34	7.22024e-33	67.5143
ENSG00000173930.8	protein_coding	SLCO4C1	-1.27734	1.8646	-7.43394	5.30076e-13	3.09662e-12	18.5003
ENSG00000174059.15	protein_coding	CD34	-1.44126	2.66598	-13.8175	1.71639e-36	9.09188e-35	72.0342
ENSG00000174099.9	protein_coding	MSRB3	-1.63893	2.35408	-13.3064	2.43972e-34	1.06328e-32	67.1114
ENSG00000174175.15	protein_coding	SELP	-1.83794	1.71674	-15.7765	5.16267e-45	4.52393e-43	91.5333
ENSG00000174326.10	protein_coding	SLC16A11	-1.17642	1.11884	-9.9418	3.36027e-21	4.66361e-20	37.1173
ENSG00000174371.15	protein_coding	EXO1	1.25308	1.38144	10.1445	6.25365e-22	9.32332e-21	38.7809
ENSG00000174640.11	protein_coding	SLCO2A1	-1.80144	3.57348	-10.1518	5.8838e-22	8.77986e-21	38.8412
ENSG00000174804.3	protein_coding	FZD4	-1.41612	2.37101	-13.098	1.80145e-33	7.20319e-32	65.1264
ENSG00000174837.13	protein_coding	EMR1	-1.41773	0.740684	-15.7224	8.97748e-45	7.78395e-43	90.9833
ENSG00000174938.13	protein_coding	SEZ6L2	1.25348	4.15054	6.13892	1.81522e-09	6.94309e-09	10.5339
ENSG00000174939.9	protein_coding	ASPHD1	1.29525	1.93663	6.76004	4.25687e-11	1.99057e-10	14.1999
ENSG00000175063.15	protein_coding	UBE2C	2.99603	3.98902	12.6313	1.50291e-31	5.30171e-30	60.7349
ENSG00000175084.10	protein_coding	DES	-3.03785	2.2421	-15.5729	4.1252e-44	3.43225e-42	89.4673
ENSG00000175130.6	protein_coding	MARCKSL1	1.91989	6.58094	13.3737	1.27572e-34	5.68004e-33	67.7553
ENSG00000175315.2	protein_coding	CST6	-1.15394	3.31101	-4.44557	1.10349e-05	2.5782e-05	2.11049
ENSG00000175318.10	protein_coding	GRAMD2	-1.33138	2.28733	-9.04668	4.34233e-18	4.34339e-17	30.0371
ENSG00000175445.13	protein_coding	LPL	-2.64508	3.19166	-11.5265	3.8922e-27	9.41558e-26	50.6546
ENSG00000175643.8	protein_coding	RMI2	1.56595	2.48174	13.2037	6.54581e-34	2.75795e-32	66.1315
ENSG00000175662.16	protein_coding	TOM1L2	-1.24192	2.85573	-13.6584	8.09639e-36	4.01747e-34	70.4935
ENSG00000175793.11	protein_coding	SFN	1.06565	6.53968	5.29424	1.86606e-07	5.53902e-07	6.03423
ENSG00000175832.11	protein_coding	ETV4	2.60682	3.2918	14.8294	7.59568e-41	5.04561e-39	81.9949
ENSG00000175899.13	protein_coding	A2M	-2.03285	7.35051	-11.6145	1.76338e-27	4.3488e-26	51.4396
ENSG00000176014.11	protein_coding	TUBB6	-1.36012	3.57754	-10.4072	6.85929e-23	1.1133e-21	40.9683
ENSG00000176153.11	protein_coding	GPX2	2.4074	3.16308	5.35179	1.38539e-07	4.18921e-07	6.32238
ENSG00000176435.6	protein_coding	CLEC14A	-2.09352	3.5594	-17.0092	1.5256e-50	1.76991e-48	104.192
ENSG00000176771.14	protein_coding	NCKAP5	-2.32647	0.782151	-25.0503	1.40254e-87	3.59912e-84	189.01
ENSG00000176788.8	protein_coding	BASP1	1.13448	4.63404	5.76073	1.54735e-08	5.29848e-08	8.44819
ENSG00000176890.14	protein_coding	TYMS	1.39673	3.05428	10.4246	5.91864e-23	9.68259e-22	41.1143
ENSG00000176920.11	protein_coding	FUT2	1.95388	2.56378	12.7386	5.46965e-32	1.97739e-30	61.7381
ENSG00000176945.15	protein_coding	MUC20	1.47503	3.09709	7.03967	7.17024e-12	3.66158e-11	15.9446
ENSG00000176971.3	protein_coding	FIBIN	-1.91659	2.29723	-12.2218	6.85747e-30	2.10765e-28	56.9439
ENSG00000177098.7	protein_coding	SCN4B	-1.94237	1.14763	-19.1301	3.04244e-60	6.1878e-58	126.407
ENSG00000177303.8	protein_coding	CASKIN2	-1.41035	2.91198	-14.862	5.47662e-41	3.66756e-39	82.3199
ENSG00000177464.4	protein_coding	GPR4	-1.0547	1.67752	-11.5774	2.46251e-27	6.02785e-26	51.1085
ENSG00000177469.12	protein_coding	PTRF	-2.19397	5.62517	-16.0852	2.17681e-46	2.04919e-44	94.6809
ENSG00000177494.5	protein_coding	ZBED2	-1.88102	1.52103	-13.8963	7.93357e-37	4.27117e-35	72.8007
ENSG00000177575.11	protein_coding	CD163	-1.30155	3.90477	-6.88222	1.96821e-11	9.55906e-11	14.9552
ENSG00000177606.6	protein_coding	JUN	-1.10232	5.87388	-7.68198	9.75179e-14	6.2632e-13	20.1639
ENSG00000177791.11	protein_coding	MYOZ1	-1.27564	1.14107	-10.5808	1.56432e-23	2.69849e-22	42.4318
ENSG00000178401.13	protein_coding	DNAJC22	1.08451	1.22672	7.61695	1.52611e-13	9.54485e-13	19.7236
ENSG00000178695.5	protein_coding	KCTD12	-1.31471	4.36024	-8.66171	8.23095e-17	7.20875e-16	27.1338
ENSG00000178726.6	protein_coding	THBD	-2.36443	3.41203	-15.8718	1.94613e-45	1.76157e-43	92.5031
ENSG00000178773.13	protein_coding	CPNE7	1.24184	1.47109	8.02327	8.88111e-15	6.33365e-14	22.521
ENSG00000178826.9	protein_coding	TMEM139	-1.8788	1.50741	-11.7581	4.8102e-28	1.26992e-26	52.7278
ENSG00000178878.11	protein_coding	APOLD1	-1.22147	1.95564	-9.57592	6.62271e-20	7.92896e-19	34.1696
ENSG00000178999.11	protein_coding	AURKB	1.89424	2.29459	11.1604	1.01353e-25	2.19696e-24	47.4237
ENSG00000179094.12	protein_coding	PER1	-1.23862	3.84836	-7.66255	1.11508e-13	7.0981e-13	20.0321
ENSG00000179144.4	protein_coding	GIMAP7	-1.65124	3.50201	-11.8616	1.87649e-28	5.10965e-27	53.6613
ENSG00000179348.10	protein_coding	GATA2	-1.43485	1.97559	-12.0224	4.31036e-29	1.24796e-27	55.1203
ENSG00000179388.8	protein_coding	EGR3	-1.1958	1.46748	-8.95846	8.58768e-18	8.24918e-17	29.3639
ENSG00000179593.14	protein_coding	ALOX15B	-1.3714	3.68285	-5.184	3.27714e-07	9.37611e-07	5.48998
ENSG00000179639.9	protein_coding	FCER1A	-1.18456	2.08107	-5.43158	9.12682e-08	2.84172e-07	6.72643
ENSG00000179750.14	protein_coding	APOBEC3B	1.13831	1.93005	6.51601	1.92386e-10	8.36685e-10	12.7246
ENSG00000179776.16	protein_coding	CDH5	-2.41215	3.16218	-19.9772	3.71806e-64	9.28049e-62	135.369
ENSG00000179813.5	protein_coding	FAM216B	-1.60808	1.11998	-8.0904	5.49435e-15	4.01214e-14	22.9938
ENSG00000179820.14	protein_coding	MYADM	-1.92616	5.242	-14.0086	2.63778e-37	1.45333e-35	73.8945
ENSG00000179902.11	protein_coding	C1orf194	-1.35772	1.2604	-6.97527	1.08602e-11	5.43637e-11	15.5377
ENSG00000179913.9	protein_coding	B3GNT3	2.97677	3.58771	14.5072	1.9009e-39	1.1513e-37	78.7953
ENSG00000179914.4	protein_coding	ITLN1	-1.85274	0.693906	-11.7482	5.2588e-28	1.38392e-26	52.6393
ENSG00000179967.11	processed_pseudogene	PPP1R14BP3	1.89953	4.72981	14.5144	1.76884e-39	1.07527e-37	78.8668
ENSG00000180061.8	protein_coding	TMEM150B	-1.36122	1.50092	-12.1488	1.34648e-29	4.02574e-28	56.2745
ENSG00000180198.14	protein_coding	RCC1	1.55557	3.94689	15.0909	5.47024e-42	3.91812e-40	84.6095
ENSG00000180354.14	protein_coding	MTURN	-1.1818	2.75741	-9.16934	1.67012e-18	1.7315e-17	30.9806
ENSG00000180535.3	protein_coding	BHLHA15	1.30241	1.74015	7.357	8.88703e-13	5.04322e-12	17.9929
ENSG00000180596.7	protein_coding	HIST1H2BC	1.2376	2.62333	6.17488	1.47219e-09	5.71192e-09	10.738
ENSG00000180644.6	protein_coding	PRF1	-1.12028	2.69923	-6.7606	4.24201e-11	1.98587e-10	14.2033
ENSG00000180772.6	protein_coding	AGTR2	-2.33964	1.13719	-12.5662	2.77156e-31	9.49246e-30	60.1276
ENSG00000180818.4	protein_coding	HOXC10	1.0447	0.98912	4.71853	3.169e-06	7.92321e-06	3.30512
ENSG00000180871.6	protein_coding	CXCR2	-1.32998	0.673939	-16.9224	3.7638e-50	4.21801e-48	103.294
ENSG00000180879.12	protein_coding	SSR4	1.36182	5.8471	10.0911	9.75632e-22	1.42994e-20	38.3408
ENSG00000181019.11	protein_coding	NQO1	2.31001	5.4085	8.89436	1.40537e-17	1.326e-16	28.8777
ENSG00000181218.5	protein_coding	HIST3H2A	1.29328	2.5227	5.54931	4.88537e-08	1.57437e-07	7.33212
ENSG00000181409.10	protein_coding	AATK	-1.58881	1.49812	-11.4425	8.26297e-27	1.9502e-25	49.9083
ENSG00000181617.5	protein_coding	FDCSP	1.42967	2.1131	5.40655	1.04091e-07	3.21002e-07	6.59912
ENSG00000181649.5	protein_coding	PHLDA2	2.06032	4.40934	10.8059	2.25034e-24	4.26116e-23	44.3521
ENSG00000182004.11	protein_coding	SNRPE	1.15741	4.97241	13.1253	1.38712e-33	5.61459e-32	65.3859
ENSG00000182010.9	protein_coding	RTKN2	-3.49855	1.62438	-27.7764	6.51143e-100	5.36346e-96	217.238
ENSG00000182054.8	protein_coding	IDH2	1.07722	5.52239	8.79832	2.92665e-17	2.68915e-16	28.1539
ENSG00000182134.14	protein_coding	TDRKH	1.09449	2.71553	10.9702	5.38423e-25	1.10186e-23	45.7689
ENSG00000182199.9	protein_coding	SHMT2	1.28572	4.29602	10.8053	2.2616e-24	4.27756e-23	44.3471
ENSG00000182253.13	protein_coding	SYNM	-1.23256	1.3925	-15.125	3.87754e-42	2.81404e-40	84.9515
ENSG00000182272.10	protein_coding	B4GALNT4	1.40473	1.43583	7.05691	6.41262e-12	3.30027e-11	16.0541
ENSG00000182481.7	protein_coding	KPNA2	1.73708	4.70951	11.6647	1.12057e-27	2.86206e-26	51.8892
ENSG00000182489.8	protein_coding	XKRX	1.30825	1.91122	6.90615	1.69006e-11	8.2642e-11	15.1044
ENSG00000182636.5	protein_coding	NDN	-1.01412	3.14983	-7.22925	2.07708e-12	1.1293e-11	17.1597
ENSG00000182667.13	protein_coding	NTM	-1.08661	1.62929	-7.19227	2.65007e-12	1.42206e-11	16.9207
ENSG00000182704.7	protein_coding	TSKU	1.30921	3.74088	8.06485	6.59839e-15	4.75719e-14	22.8135
ENSG00000182782.7	protein_coding	HCAR2	-1.5569	1.7649	-9.15815	1.82296e-18	1.87932e-17	30.8941
ENSG00000182795.12	protein_coding	C1orf116	-1.15767	5.00236	-4.82769	1.8912e-06	4.8818e-06	3.8009
ENSG00000182985.15	protein_coding	CADM1	-1.57852	3.15809	-8.80303	2.82379e-17	2.60028e-16	28.1892
ENSG00000183010.15	protein_coding	PYCR1	3.22924	4.86591	20.1599	5.30442e-65	1.45642e-62	137.306
ENSG00000183018.7	protein_coding	SPNS2	-1.13345	2.86538	-6.40187	3.83787e-10	1.60429e-09	12.05
ENSG00000183019.6	protein_coding	MCEMP1	-4.12369	2.28895	-19.8276	1.82904e-63	4.43111e-61	133.784
ENSG00000183036.9	protein_coding	PCP4	1.80497	1.99108	5.81177	1.16622e-08	4.05492e-08	8.72302
ENSG00000183048.10	protein_coding	SLC25A10	1.5143	2.67845	12.156	1.25963e-29	3.77981e-28	56.3406
ENSG00000183087.13	protein_coding	GAS6	-1.84396	4.08809	-12.8223	2.48077e-32	9.20456e-31	62.5229
ENSG00000183111.10	protein_coding	ARHGEF37	-1.01118	1.41046	-9.82482	8.78322e-21	1.16469e-19	36.167
ENSG00000183248.10	protein_coding	PRR36	1.27736	2.27103	8.13173	4.08219e-15	3.02791e-14	23.2863
ENSG00000183287.12	protein_coding	CCBE1	-1.69559	0.947195	-13.7157	4.63244e-36	2.35539e-34	71.048
ENSG00000183317.15	protein_coding	EPHA10	1.07062	1.13765	10.2338	2.96123e-22	4.5422e-21	39.5206
ENSG00000183346.6	protein_coding	C10orf107	-1.10427	1.08472	-7.34364	9.7172e-13	5.48599e-12	17.9053
ENSG00000183444.10	unprocessed_pseudogene	OR7E38P	1.02926	2.3994	8.29239	1.2733e-15	9.92729e-15	24.4338
ENSG00000183605.15	protein_coding	SFXN4	1.25492	3.69435	13.7886	2.27545e-36	1.19763e-34	71.7541
ENSG00000183607.8	protein_coding	GKN2	-3.41925	1.75122	-13.1756	8.57383e-34	3.55781e-32	65.8635
ENSG00000183615.5	protein_coding	FAM167B	-1.04292	2.46579	-9.58854	5.98257e-20	7.19918e-19	34.2701
ENSG00000183644.12	protein_coding	C11orf88	-1.12702	0.619603	-8.52036	2.37134e-16	1.97799e-15	26.0903
ENSG00000183688.4	protein_coding	FAM101B	-1.02221	2.57871	-9.78716	1.19489e-20	1.5598e-19	35.8626
ENSG00000183722.7	protein_coding	LHFP	-1.53417	3.73905	-13.5628	2.05005e-35	9.73271e-34	69.5708
ENSG00000183801.6	protein_coding	OLFML1	-1.31643	1.9584	-12.2632	4.67415e-30	1.45013e-28	57.3242
ENSG00000183807.7	protein_coding	FAM162B	-1.68412	1.66782	-14.9032	3.62088e-41	2.45475e-39	82.7311
ENSG00000183856.9	protein_coding	IQGAP3	1.81934	2.10215	12.3975	1.34136e-30	4.34992e-29	58.5628
ENSG00000184113.9	protein_coding	CLDN5	-2.52113	2.86651	-16.0585	2.86498e-46	2.68169e-44	94.4078
ENSG00000184117.10	protein_coding	NIPSNAP1	1.0221	4.59214	10.1405	6.46622e-22	9.62281e-21	38.7478
ENSG00000184216.10	protein_coding	IRAK1	1.15485	5.31893	11.0005	4.13135e-25	8.51812e-24	46.0313
ENSG00000184347.13	protein_coding	SLIT3	-2.08829	1.67443	-15.8273	3.06897e-45	2.73288e-43	92.0503
ENSG00000184363.8	protein_coding	PKP3	1.31446	4.23099	10.3677	9.58618e-23	1.53921e-21	40.637
ENSG00000184368.14	protein_coding	MAP7D2	1.11748	1.31152	6.54251	1.63667e-10	7.17469e-10	12.8826
ENSG00000184445.10	protein_coding	KNTC1	1.10742	1.69793	9.95664	2.97324e-21	4.15094e-20	37.2384
ENSG00000184500.13	protein_coding	PROS1	-1.55469	3.40655	-11.0353	3.04401e-25	6.34772e-24	46.3339
ENSG00000184557.4	protein_coding	SOCS3	-1.11978	5.70676	-6.88451	1.9398e-11	9.42384e-11	14.9694
ENSG00000184697.6	protein_coding	CLDN6	1.23278	1.32426	3.90298	0.000109435	0.00022454	-0.0690352
ENSG00000184730.9	protein_coding	APOBR	-1.47398	2.50235	-10.9858	4.69923e-25	9.64074e-24	45.9037
ENSG00000184905.7	protein_coding	TCEAL2	-1.65629	0.699611	-14.8864	4.28713e-41	2.89451e-39	82.5633
ENSG00000185010.12	protein_coding	F8	-1.22262	1.57381	-14.61	6.82238e-40	4.20943e-38	79.8135
ENSG00000185022.10	protein_coding	MAFF	-1.01151	2.71173	-9.62981	4.28823e-20	5.24068e-19	34.5992
ENSG00000185033.13	protein_coding	SEMA4B	1.34185	4.51656	9.60977	5.04154e-20	6.11143e-19	34.4392
ENSG00000185090.13	protein_coding	MANEAL	1.22127	2.53564	8.25242	1.70398e-15	1.31297e-14	24.1468
ENSG00000185101.11	protein_coding	ANO9	1.09551	2.54181	7.41117	6.17932e-13	3.58192e-12	18.3497
ENSG00000185291.9	protein_coding	IL3RA	-1.50931	2.93427	-14.8432	6.6132e-41	4.41076e-39	82.1325
ENSG00000185303.14	protein_coding	SFTPA2	-4.52907	8.64553	-9.41676	2.36851e-19	2.67619e-18	32.9101
ENSG00000185432.11	protein_coding	METTL7A	-1.94355	4.2565	-12.9789	5.60995e-33	2.15931e-31	63.9986
ENSG00000185483.10	protein_coding	ROR1	-1.3391	1.29419	-13.7796	2.48318e-36	1.3028e-34	71.6673
ENSG00000185507.18	protein_coding	IRF7	1.07702	4.13529	8.11578	4.57867e-15	3.37943e-14	23.1733
ENSG00000185567.6	protein_coding	AHNAK2	1.08298	2.16147	5.40166	1.06796e-07	3.28607e-07	6.57427
ENSG00000185585.18	protein_coding	OLFML2A	-1.05993	2.16088	-8.37047	7.18608e-16	5.73008e-15	24.9975
ENSG00000185624.13	protein_coding	P4HB	1.10261	7.78254	10.7077	5.25853e-24	9.50922e-23	43.5114
ENSG00000185681.11	protein_coding	MORN5	-1.32005	0.964921	-7.39184	7.03614e-13	4.04584e-12	18.2222
ENSG00000185686.16	protein_coding	PRAME	1.56327	1.44305	5.5339	5.30514e-08	1.70231e-07	7.25219
ENSG00000185803.7	protein_coding	SLC52A2	1.28947	4.61677	10.2296	3.06735e-22	4.7006e-21	39.4858
ENSG00000185862.6	protein_coding	EVI2B	-1.11397	3.74113	-7.55745	2.29325e-13	1.4013e-12	19.3234
ENSG00000186074.17	protein_coding	CD300LF	-1.5368	2.31972	-11.0786	2.08308e-25	4.39394e-24	46.7098
ENSG00000186185.12	protein_coding	KIF18B	1.41626	1.54891	9.79969	1.07869e-20	1.41596e-19	35.9638
ENSG00000186188.9	protein_coding	FFAR4	-1.31255	0.797302	-15.5081	7.9787e-44	6.41176e-42	88.8116
ENSG00000186193.8	protein_coding	SAPCD2	1.76564	1.98017	12.1915	9.07207e-30	2.7473e-28	56.6662
ENSG00000186198.3	protein_coding	SLC51B	-1.38668	1.28914	-9.74036	1.74976e-20	2.23108e-19	35.4855
ENSG00000186340.13	protein_coding	THBS2	2.27804	4.3526	10.8424	1.63994e-24	3.15243e-23	44.6655
ENSG00000186417.12	protein_coding	GLDN	-1.56807	0.960618	-16.893	5.11112e-50	5.68923e-48	102.99
ENSG00000186493.10	protein_coding	C5orf38	-1.44242	2.06488	-7.14313	3.65798e-12	1.92961e-11	16.6045
ENSG00000186517.12	protein_coding	ARHGAP30	-1.03753	3.16456	-8.17329	3.02481e-15	2.26812e-14	23.5815
ENSG00000186594.11	lincRNA	MIR22HG	-1.33753	2.96582	-13.5009	3.73405e-35	1.7231e-33	68.9753
ENSG00000186710.10	protein_coding	CCDC42B	-1.04876	0.980862	-6.56014	1.46934e-10	6.47392e-10	12.9881
ENSG00000186832.7	protein_coding	KRT16	1.26503	1.3054	5.40018	1.07626e-07	3.30912e-07	6.56678
ENSG00000186891.12	protein_coding	TNFRSF18	1.51866	2.29907	8.58896	1.42106e-16	1.21361e-15	26.5952
ENSG00000186907.6	protein_coding	RTN4RL2	1.44778	2.17752	7.34211	9.81669e-13	5.54026e-12	17.8953
ENSG00000186973.9	protein_coding	FAM183A	-1.21975	1.79161	-5.69755	2.18976e-08	7.37412e-08	8.11086
ENSG00000186994.10	protein_coding	KANK3	-2.04946	1.30043	-22.8522	1.80483e-77	1.56488e-74	165.861
ENSG00000187017.13	protein_coding	ESPN	1.23923	1.84282	7.13312	3.90534e-12	2.05286e-11	16.5404
ENSG00000187116.12	protein_coding	LILRA5	-1.48599	1.5891	-12.8698	1.58103e-32	5.94655e-31	62.9701
ENSG00000187479.5	protein_coding	C11orf96	-1.60337	3.54452	-9.43724	2.0118e-19	2.2841e-18	33.0714
ENSG00000187513.8	protein_coding	GJA4	-1.17031	2.56039	-9.96494	2.77639e-21	3.89016e-20	37.3061
ENSG00000187583.9	protein_coding	PLEKHN1	1.3676	1.63725	11.671	1.05811e-27	2.70672e-26	51.946
ENSG00000187608.7	protein_coding	ISG15	1.06121	5.88666	4.60362	5.39882e-06	1.30954e-05	2.79432
ENSG00000187678.8	protein_coding	SPRY4	-1.09894	3.40236	-8.06674	6.50976e-15	4.69923e-14	22.8268
ENSG00000187688.13	protein_coding	TRPV2	-1.70548	3.10273	-13.9492	4.72294e-37	2.57635e-35	73.3159
ENSG00000187800.12	protein_coding	PEAR1	-1.38931	1.2368	-17.0397	1.10955e-50	1.29636e-48	104.509
ENSG00000187837.3	protein_coding	HIST1H1C	1.13161	5.76979	5.43225	9.09491e-08	2.83232e-07	6.72982
ENSG00000187840.4	protein_coding	EIF4EBP1	1.22892	4.80639	6.8393	2.58398e-11	1.2389e-10	14.6886
ENSG00000187908.14	protein_coding	DMBT1	-2.14519	3.23537	-6.41677	3.50882e-10	1.47497e-09	12.1375
ENSG00000188015.8	protein_coding	S100A3	-1.71015	1.44094	-13.903	7.43325e-37	4.01493e-35	72.8654
ENSG00000188322.4	protein_coding	SBK1	1.55552	2.48355	8.82196	2.44457e-17	2.26119e-16	28.3315
ENSG00000188403.7	IG_V_gene	IGHV1OR15-9	1.31714	1.8533	6.06281	2.81876e-09	1.05489e-08	10.105
ENSG00000188483.7	protein_coding	IER5L	1.12249	2.35927	7.74686	6.22028e-14	4.07771e-13	20.606
ENSG00000188486.3	protein_coding	H2AFX	1.14701	4.51824	9.21451	1.17219e-18	1.23549e-17	31.3303
ENSG00000188523.7	protein_coding	C9orf171	-1.03853	0.637203	-7.85383	2.94601e-14	1.98823e-13	21.341
ENSG00000188536.11	protein_coding	HBA2	-4.02563	2.84776	-17.1857	2.41837e-51	2.92943e-49	106.024
ENSG00000188706.11	protein_coding	ZDHHC9	1.20766	5.06979	9.46674	1.58974e-19	1.83399e-18	33.3041
ENSG00000188761.10	protein_coding	BCL2L15	1.47464	1.69168	9.46777	1.57672e-19	1.82024e-18	33.3122
ENSG00000188783.5	protein_coding	PRELP	-1.68322	3.72272	-9.1361	2.16555e-18	2.21724e-17	30.7241
ENSG00000188817.6	protein_coding	SNTN	-1.12613	0.842854	-7.54287	2.53304e-13	1.54072e-12	19.2257
ENSG00000188833.8	protein_coding	ENTPD8	1.05217	1.05226	7.09044	5.15836e-12	2.67481e-11	16.2675
ENSG00000188906.12	protein_coding	LRRK2	-2.40411	2.67725	-10.7106	5.12923e-24	9.28559e-23	43.5361
ENSG00000188910.7	protein_coding	GJB3	1.07168	1.56847	4.80176	2.13979e-06	5.478e-06	3.68222
ENSG00000188921.13	protein_coding	PTPLAD2	-1.0705	1.77364	-11.5801	2.4021e-27	5.88872e-26	51.1331
ENSG00000189057.9	protein_coding	FAM111B	1.31566	1.7282	10.1656	5.24475e-22	7.86188e-21	38.9549
ENSG00000189060.5	protein_coding	H1F0	1.09499	6.9199	9.22352	1.09213e-18	1.15628e-17	31.4001
ENSG00000189129.12	protein_coding	PLAC9	-2.18215	2.15737	-18.6343	5.8316e-58	9.60698e-56	121.179
ENSG00000189143.9	protein_coding	CLDN4	1.06641	6.30551	7.49808	3.43509e-13	2.05184e-12	18.9264
ENSG00000189159.14	protein_coding	HN1	1.56566	5.2333	12.0702	2.77762e-29	8.11321e-28	55.5562
ENSG00000189221.8	protein_coding	MAOA	-1.19252	4.34385	-6.19441	1.31338e-09	5.12108e-09	10.8494
ENSG00000189366.8	protein_coding	ALG1L	1.89387	2.49962	9.47156	1.5297e-19	1.7672e-18	33.3422
ENSG00000196126.9	protein_coding	HLA-DRB1	-1.19886	9.10571	-5.69485	2.2223e-08	7.47756e-08	8.09654
ENSG00000196154.10	protein_coding	S100A4	-1.48988	7.00718	-7.52245	2.91096e-13	1.75467e-12	19.0891
ENSG00000196196.2	protein_coding	HRCT1	-1.32524	1.31307	-11.646	1.32612e-27	3.3252e-26	51.7222
ENSG00000196205.8	processed_pseudogene	EEF1A1P5	-1.69184	4.32181	-8.52236	2.33636e-16	1.9498e-15	26.105
ENSG00000196407.10	protein_coding	THEM5	1.14484	2.54787	7.36376	8.49353e-13	4.83158e-12	18.0374
ENSG00000196549.9	protein_coding	MME	-2.32289	1.38408	-17.0534	9.61673e-51	1.13161e-48	104.651
ENSG00000196611.4	protein_coding	MMP1	3.00485	3.65437	8.97625	7.48713e-18	7.23551e-17	29.4993
ENSG00000196616.11	protein_coding	ADH1B	-3.60001	2.64187	-14.7644	1.45737e-40	9.37838e-39	81.3473
ENSG00000196684.11	protein_coding	HSH2D	1.18915	2.79146	10.9572	6.03299e-25	1.21948e-23	45.6562
ENSG00000196730.11	protein_coding	DAPK1	-1.16339	3.43631	-8.59962	1.31208e-16	1.12462e-15	26.6739
ENSG00000196735.10	protein_coding	HLA-DQA1	-1.04539	5.07667	-4.99987	8.21254e-07	2.22412e-06	4.6037
ENSG00000196754.9	protein_coding	S100A2	1.64436	3.15437	6.10592	2.19805e-09	8.33579e-09	10.3473
ENSG00000196814.13	protein_coding	MVB12B	-1.2229	2.13884	-12.1997	8.41247e-30	2.56643e-28	56.7411
ENSG00000196976.6	protein_coding	LAGE3	1.12654	4.39929	8.69443	6.43201e-17	5.70602e-16	27.377
ENSG00000197245.4	protein_coding	FAM110D	-1.31362	0.964226	-17.6216	2.52371e-53	3.24809e-51	110.561
ENSG00000197249.11	protein_coding	SERPINA1	-1.13223	6.81171	-4.03555	6.39302e-05	0.000135597	0.439225
ENSG00000197253.12	protein_coding	TPSB2	-1.812	3.12646	-7.88319	2.3964e-14	1.63878e-13	21.5442
ENSG00000197256.9	protein_coding	KANK2	-1.52099	3.68176	-16.2114	5.94205e-47	5.69124e-45	95.9718
ENSG00000197381.14	protein_coding	ADARB1	-1.33399	1.80565	-14.9315	2.72441e-41	1.87008e-39	83.0138
ENSG00000197405.6	protein_coding	C5AR1	-1.83871	3.24271	-13.3295	1.95421e-34	8.58499e-33	67.3318
ENSG00000197409.7	protein_coding	HIST1H3D	1.03365	1.1983	5.84369	9.76185e-09	3.42893e-08	8.89596
ENSG00000197415.10	protein_coding	VEPH1	-2.4071	1.64076	-15.9685	7.22307e-46	6.68499e-44	93.4885
ENSG00000197471.10	protein_coding	SPN	-1.97705	2.16005	-15.422	1.91393e-43	1.48029e-41	87.9419
ENSG00000197766.6	protein_coding	CFD	-2.59996	4.06107	-12.8884	1.32591e-32	5.02139e-31	63.1448
ENSG00000197872.10	protein_coding	FAM49A	-1.12988	2.11439	-10.4265	5.82629e-23	9.54098e-22	41.1299
ENSG00000197903.7	protein_coding	HIST1H2BK	1.00648	5.81958	5.83056	1.05039e-08	3.6747e-08	8.82472
ENSG00000197930.11	protein_coding	ERO1L	1.66347	4.55982	12.1121	1.88806e-29	5.58419e-28	55.9391
ENSG00000198053.10	protein_coding	SIRPA	-1.24639	3.58774	-9.48118	1.41643e-19	1.63864e-18	33.4182
ENSG00000198074.8	protein_coding	AKR1B10	1.82425	1.90695	4.48902	9.08473e-06	2.14047e-05	2.29632
ENSG00000198075.8	protein_coding	SULT1C4	-1.3543	0.868053	-15.9146	1.25476e-45	1.14204e-43	92.9395
ENSG00000198125.11	protein_coding	MB	1.47902	1.8057	7.83987	3.24905e-14	2.1838e-13	21.2447
ENSG00000198183.10	protein_coding	BPIFA1	1.93049	3.77837	3.60995	0.000340395	0.00065289	-1.13592
ENSG00000198286.8	protein_coding	CARD11	1.25094	2.6179	7.45166	4.70353e-13	2.76736e-12	18.6177
ENSG00000198380.11	protein_coding	GFPT1	1.05443	4.34701	10.9034	9.64698e-25	1.90786e-23	45.1911
ENSG00000198488.9	protein_coding	B3GNT6	1.62898	1.60908	6.29655	7.19602e-10	2.90343e-09	11.4363
ENSG00000198502.5	protein_coding	HLA-DRB5	-1.49003	7.48082	-5.91782	6.43901e-09	2.31204e-08	9.30072
ENSG00000198535.5	protein_coding	C2CD4A	1.53542	1.71255	7.75486	5.88359e-14	3.87086e-13	20.6607
ENSG00000198624.11	protein_coding	CCDC69	-1.48061	3.34842	-11.6959	8.45201e-28	2.18242e-26	52.1688
ENSG00000198648.9	protein_coding	STK39	1.29417	3.7732	10.5249	2.52153e-23	4.26048e-22	41.9591
ENSG00000198682.11	protein_coding	PAPSS2	-1.58505	4.33323	-10.8669	1.32521e-24	2.58666e-23	44.8766
ENSG00000198695.2	protein_coding	MT-ND6	-1.19681	10.4181	-5.90674	6.85412e-09	2.45307e-08	9.23993
ENSG00000198753.10	protein_coding	PLXNB3	1.4173	1.66238	8.59458	1.36251e-16	1.16482e-15	26.6367
ENSG00000198844.9	protein_coding	ARHGEF15	-1.89478	1.64087	-20.1352	6.90569e-65	1.86499e-62	137.043
ENSG00000198848.11	protein_coding	CES1	-2.51288	4.12428	-8.80043	2.88019e-17	2.65074e-16	28.1696
ENSG00000198873.11	protein_coding	GRK5	-2.20136	2.11463	-20.7311	1.20093e-67	4.7105e-65	143.364
ENSG00000198901.12	protein_coding	PRC1	1.55205	2.41702	11.4497	7.74653e-27	1.83094e-25	49.9723
ENSG00000198937.8	protein_coding	CCDC167	1.3519	4.5198	11.2568	4.31936e-26	9.56414e-25	48.2689
ENSG00000199753.1	snoRNA	SNORD104	1.1316	3.64448	6.41653	3.51404e-10	1.47679e-09	12.136
ENSG00000200087.1	snoRNA	SNORA73B	1.51968	2.42717	4.30731	2.02723e-05	4.58303e-05	1.5303
ENSG00000200253.1	snRNA	RNU6-529P	-1.35101	1.21975	-14.7467	1.7391e-40	1.11479e-38	81.1717
ENSG00000200879.1	snoRNA	SNORD14E	1.05622	1.59822	6.21081	1.19307e-09	4.68412e-09	10.943
ENSG00000203499.9	lincRNA	FAM83H-AS1	1.78499	3.3959	13.1055	1.67577e-33	6.71693e-32	65.1982
ENSG00000203747.8	protein_coding	FCGR3A	-1.39177	5.01893	-7.56443	2.18651e-13	1.34005e-12	19.3703
ENSG00000203760.7	protein_coding	CENPW	1.04656	2.8878	6.78076	3.73768e-11	1.76129e-10	14.3272
ENSG00000203883.6	protein_coding	SOX18	-1.19409	2.14716	-9.75211	1.59013e-20	2.03699e-19	35.5801
ENSG00000203985.9	protein_coding	LDLRAD1	-1.15417	1.43902	-5.81891	1.12084e-08	3.90787e-08	8.76161
ENSG00000204019.4	protein_coding	CT83	1.6999	1.62193	5.74193	1.71637e-08	5.85657e-08	8.34746
ENSG00000204161.12	protein_coding	C10orf128	-1.21086	1.95701	-11.4973	5.05895e-27	1.21135e-25	50.3947
ENSG00000204175.5	protein_coding	GPRIN2	-1.64343	2.34762	-9.97246	2.60936e-21	3.66779e-20	37.3675
ENSG00000204217.11	protein_coding	BMPR2	-1.09919	3.39634	-11.6366	1.44456e-27	3.61118e-26	51.6373
ENSG00000204252.11	protein_coding	HLA-DOA	-1.24382	3.97924	-6.42207	3.39869e-10	1.43344e-09	12.1686
ENSG00000204262.10	protein_coding	COL5A2	1.69707	4.30635	8.76401	3.79854e-17	3.45921e-16	27.8966
ENSG00000204287.12	protein_coding	HLA-DRA	-1.12866	9.9845	-5.64839	2.8628e-08	9.50269e-08	7.85065
ENSG00000204301.6	protein_coding	NOTCH4	-1.40565	1.85429	-15.2489	1.10756e-42	8.26338e-41	86.1969
ENSG00000204305.12	protein_coding	AGER	-6.19083	4.36964	-20.9699	9.39366e-69	4.29865e-66	145.899
ENSG00000204334.7	protein_coding	ERICH2	-1.0481	2.24736	-6.87765	2.02618e-11	9.82366e-11	14.9268
ENSG00000204394.11	protein_coding	VARS	1.04773	4.31799	10.5323	2.36757e-23	4.00446e-22	42.0215
ENSG00000204397.6	protein_coding	CARD16	-1.099	2.4837	-9.4553	1.7418e-19	1.99683e-18	33.2138
ENSG00000204482.9	protein_coding	LST1	-1.20302	3.00424	-7.84479	3.13882e-14	2.11575e-13	21.2787
ENSG00000204544.5	protein_coding	MUC21	1.78773	2.91905	5.41354	1.00348e-07	3.1033e-07	6.63458
ENSG00000204592.8	protein_coding	HLA-E	-1.28522	8.24984	-10.3704	9.36823e-23	1.50568e-21	40.6597
ENSG00000204839.7	protein_coding	MROH6	1.6843	3.0067	9.75785	1.51754e-20	1.95618e-19	35.6263
ENSG00000204949.7	antisense	FAM83A-AS1	1.41196	1.32059	8.99446	6.50528e-18	6.3413e-17	29.638
ENSG00000205002.3	protein_coding	AARD	-1.30065	0.793801	-10.7592	3.3709e-24	6.2466e-23	43.9518
ENSG00000205213.12	protein_coding	LGR4	2.04406	3.23538	14.8134	8.91934e-41	5.87749e-39	81.8352
ENSG00000205336.10	protein_coding	GPR56	1.20697	4.20577	7.95118	1.48251e-14	1.03399e-13	22.0167
ENSG00000205362.9	protein_coding	MT1A	-1.3625	1.47733	-7.2267	2.11232e-12	1.14619e-11	17.1432
ENSG00000205364.3	protein_coding	MT1M	-2.09767	1.7626	-11.9086	1.22189e-28	3.38879e-27	54.0868
ENSG00000205420.9	protein_coding	KRT6A	1.45027	1.68726	4.13086	4.30387e-05	9.33044e-05	0.814382
ENSG00000205795.4	protein_coding	CYS1	-1.52492	1.46841	-9.62064	4.61789e-20	5.61027e-19	34.526
ENSG00000206053.11	protein_coding	HN1L	1.10754	5.03056	12.7976	3.13233e-32	1.14927e-30	62.2914
ENSG00000206384.9	protein_coding	COL6A6	-1.84425	0.953013	-17.1772	2.6438e-51	3.17913e-49	105.935
ENSG00000206538.6	protein_coding	VGLL3	-1.14159	1.4855	-9.26564	7.84083e-19	8.47571e-18	31.7274
ENSG00000207110.1	snRNA	RNU1-106P	1.06732	1.21413	7.79719	4.38012e-14	2.91077e-13	20.9509
ENSG00000207547.1	miRNA	MIR25	1.24613	2.11834	8.03284	8.29476e-15	5.93347e-14	22.5883
ENSG00000207554.1	miRNA	MIR647	1.00108	2.59547	6.07905	2.56701e-09	9.65058e-09	10.1961
ENSG00000207562.2	miRNA	MIR34C	-1.10176	0.608877	-7.43928	5.11323e-13	2.99025e-12	18.5357
ENSG00000207808.1	miRNA	MIR27A	-1.25546	0.707624	-11.868	1.76907e-28	4.83312e-27	53.7198
ENSG00000207834.1	miRNA	AC244250.2	1.17551	3.62995	3.3043	0.00102759	0.00183327	-2.16484
ENSG00000207923.1	miRNA	MIR559	1.13483	1.53911	7.99559	1.08166e-14	7.64779e-14	22.327
ENSG00000207980.1	miRNA	MIR23A	-1.16851	1.03077	-8.11777	4.51368e-15	3.33446e-14	23.1874
ENSG00000211445.10	protein_coding	GPX3	-2.4718	5.80223	-14.4735	2.65807e-39	1.57515e-37	78.4621
ENSG00000211592.5	IG_C_gene	IGKC	2.50346	9.66509	8.28597	1.33445e-15	1.03844e-14	24.3876
ENSG00000211593.2	IG_J_gene	IGKJ5	2.32387	3.19346	8.54124	2.02976e-16	1.70865e-15	26.2437
ENSG00000211598.2	IG_V_gene	IGKV4-1	2.52324	7.74644	7.78899	4.63817e-14	3.07606e-13	20.8946
ENSG00000211599.2	IG_V_gene	IGKV5-2	1.34398	2.25756	5.27872	2.02124e-07	5.96843e-07	5.95699
ENSG00000211611.2	IG_V_gene	IGKV6-21	1.51049	2.81785	5.20642	2.92485e-07	8.43409e-07	5.59984
ENSG00000211625.2	IG_V_gene	IGKV3D-20	1.83119	3.66209	6.61499	1.04895e-10	4.71754e-10	13.3176
ENSG00000211632.3	IG_V_gene	IGKV3D-11	1.53279	2.44508	6.79167	3.48988e-11	1.65303e-10	14.3944
ENSG00000211637.2	IG_V_gene	IGLV4-69	2.1138	5.22265	6.45312	2.81801e-10	1.19835e-09	12.3517
ENSG00000211638.2	IG_V_gene	IGLV8-61	1.48447	4.63296	4.42127	1.22938e-05	2.8513e-05	2.00732
ENSG00000211639.2	IG_V_gene	IGLV4-60	1.55248	2.86476	4.97983	9.06132e-07	2.43995e-06	4.50894
ENSG00000211640.3	IG_V_gene	IGLV6-57	2.15288	5.45614	6.76343	4.16739e-11	1.95372e-10	14.2207
ENSG00000211642.2	IG_V_gene	IGLV10-54	1.31453	3.26804	4.0166	6.90995e-05	0.000145897	0.365603
ENSG00000211644.2	IG_V_gene	IGLV1-51	2.03184	6.84256	6.45492	2.78747e-10	1.18658e-09	12.3623
ENSG00000211648.2	IG_V_gene	IGLV1-47	2.05236	6.19803	6.73005	5.13583e-11	2.37729e-10	14.0162
ENSG00000211649.3	IG_V_gene	IGLV7-46	1.54116	4.02347	5.1511	3.86946e-07	1.09453e-06	5.32954
ENSG00000211650.2	IG_V_gene	IGLV5-45	1.55285	3.3989	5.26977	2.11626e-07	6.23003e-07	5.91257
ENSG00000211651.3	IG_V_gene	IGLV1-44	1.99203	6.44086	6.49399	2.19968e-10	9.4937e-10	12.5937
ENSG00000211652.2	IG_V_gene	IGLV7-43	1.56304	3.85125	5.42144	9.6269e-08	2.98501e-07	6.67476
ENSG00000211653.2	IG_V_gene	IGLV1-40	2.21704	7.20913	7.31215	1.19878e-12	6.68089e-12	17.6991
ENSG00000211655.3	IG_V_gene	IGLV1-36	1.55641	3.30845	5.10008	4.99818e-07	1.39394e-06	5.08251
ENSG00000211658.2	IG_V_gene	IGLV3-27	1.36822	3.66728	4.30432	2.05371e-05	4.63844e-05	1.51794
ENSG00000211659.2	IG_V_gene	IGLV3-25	1.90552	6.67233	5.91306	6.61414e-09	2.37285e-08	9.27461
ENSG00000211660.3	IG_V_gene	IGLV2-23	2.09844	6.83301	6.74497	4.67827e-11	2.17835e-10	14.1075
ENSG00000211662.2	IG_V_gene	IGLV3-21	2.4935	6.83456	7.60249	1.68517e-13	1.04879e-12	19.6262
ENSG00000211663.2	IG_V_gene	IGLV3-19	2.37505	6.92672	7.16072	3.25999e-12	1.73019e-11	16.7175
ENSG00000211664.2	IG_V_gene	IGLV2-18	1.3504	3.11345	4.85521	1.65786e-06	4.3119e-06	3.92751
ENSG00000211665.2	IG_V_gene	IGLV3-16	1.0009	1.60461	4.62737	4.84018e-06	1.18199e-05	2.89897
ENSG00000211666.2	IG_V_gene	IGLV2-14	2.26542	7.28927	7.26754	1.61234e-12	8.86279e-12	17.4082
ENSG00000211667.2	IG_V_gene	IGLV3-12	1.05135	1.29137	5.78226	1.37369e-08	4.73139e-08	8.56387
ENSG00000211668.2	IG_V_gene	IGLV2-11	1.83217	6.2595	5.97706	4.60342e-09	1.68601e-08	9.62733
ENSG00000211669.2	IG_V_gene	IGLV3-10	2.08588	5.34017	6.02468	3.50816e-09	1.29873e-08	9.89189
ENSG00000211670.2	IG_V_gene	IGLV3-9	2.33277	4.05699	7.429	5.4802e-13	3.19804e-12	18.4676
ENSG00000211673.2	IG_V_gene	IGLV3-1	2.13946	6.02677	6.78039	3.74632e-11	1.76485e-10	14.325
ENSG00000211677.2	IG_C_gene	IGLC2	2.24033	8.76392	7.8018	4.24135e-14	2.82311e-13	20.9826
ENSG00000211679.2	IG_C_gene	IGLC3	2.17292	8.06628	7.41028	6.21639e-13	3.60087e-12	18.3439
ENSG00000211685.3	IG_C_gene	IGLC7	1.5866	3.41115	5.06038	6.09084e-07	1.68385e-06	4.8918
ENSG00000211688.1	TR_J_gene	TRGJP2	-1.36046	0.839288	-9.5075	1.14728e-19	1.34235e-18	33.6265
ENSG00000211890.3	IG_C_gene	IGHA2	1.80974	7.23395	5.91861	6.41021e-09	2.3022e-08	9.30508
ENSG00000211892.3	IG_C_gene	IGHG4	3.47516	6.80865	10.0776	1.09175e-21	1.58882e-20	38.2295
ENSG00000211893.3	IG_C_gene	IGHG2	2.74101	8.20892	8.93902	9.97361e-18	9.54154e-17	29.2162
ENSG00000211895.4	IG_C_gene	IGHA1	1.78244	10.5964	5.79767	1.26123e-08	4.36871e-08	8.64688
ENSG00000211896.5	IG_C_gene	IGHG1	2.99345	8.86829	9.18745	1.44928e-18	1.51302e-17	31.1207
ENSG00000211897.6	IG_C_gene	IGHG3	2.59103	7.41473	8.47423	3.34052e-16	2.75296e-15	25.7525
ENSG00000211898.6	IG_C_gene	IGHD	1.26372	4.0401	3.24482	0.00126219	0.00222364	-2.35503
ENSG00000211899.6	IG_C_gene	IGHM	1.90965	7.39517	5.53338	5.31993e-08	1.70573e-07	7.24949
ENSG00000211904.2	IG_J_gene	IGHJ2	1.97367	3.67865	6.87939	2.00392e-11	9.72389e-11	14.9376
ENSG00000211905.1	IG_J_gene	IGHJ1	1.62471	2.30006	6.31983	6.26667e-10	2.55159e-09	11.5712
ENSG00000211930.1	IG_D_gene	IGHD3-3	1.10386	1.68394	4.85026	1.69768e-06	4.40852e-06	3.90468
ENSG00000211933.2	IG_V_gene	IGHV6-1	1.21742	2.19435	4.98207	8.96202e-07	2.41479e-06	4.51956
ENSG00000211934.3	IG_V_gene	IGHV1-2	2.12329	5.3919	6.23084	1.06066e-09	4.1812e-09	11.0578
ENSG00000211935.3	IG_V_gene	IGHV1-3	1.41478	2.00564	5.56764	4.42808e-08	1.43345e-07	7.42744
ENSG00000211937.3	IG_V_gene	IGHV2-5	1.81254	3.65151	6.21047	1.19543e-09	4.69227e-09	10.9411
ENSG00000211938.2	IG_V_gene	IGHV3-7	1.33973	2.59346	5.68845	2.30149e-08	7.72824e-08	8.06253
ENSG00000211941.3	IG_V_gene	IGHV3-11	2.14672	5.56006	6.93637	1.39351e-11	6.88356e-11	15.2934
ENSG00000211942.3	IG_V_gene	IGHV3-13	1.48971	3.31117	4.98221	8.9562e-07	2.41362e-06	4.52018
ENSG00000211943.2	IG_V_gene	IGHV3-15	2.07716	6.05003	6.90574	1.69448e-11	8.2809e-11	15.1019
ENSG00000211945.2	IG_V_gene	IGHV1-18	2.17613	6.60379	6.88204	1.9705e-11	9.56735e-11	14.9541
ENSG00000211946.3	IG_V_gene	IGHV3-20	1.43807	2.39527	5.95017	5.36247e-09	1.94756e-08	9.47876
ENSG00000211947.2	IG_V_gene	IGHV3-21	2.04522	5.91041	6.47944	2.40286e-10	1.03139e-09	12.5074
ENSG00000211949.3	IG_V_gene	IGHV3-23	2.10342	7.22069	7.14862	3.52876e-12	1.86562e-11	16.6398
ENSG00000211950.2	IG_V_gene	IGHV1-24	2.57735	5.17862	7.39031	7.1088e-13	4.08192e-12	18.2121
ENSG00000211951.2	IG_V_gene	IGHV2-26	1.8796	3.87844	6.03045	3.39402e-09	1.25874e-08	9.9241
ENSG00000211952.3	IG_V_gene	IGHV4-28	1.77199	3.36001	7.04716	6.831e-12	3.50028e-11	15.9921
ENSG00000211955.2	IG_V_gene	IGHV3-33	2.33186	5.13583	7.47276	4.07802e-13	2.41746e-12	18.7579
ENSG00000211956.2	IG_V_gene	IGHV4-34	2.36196	5.78119	7.66313	1.11064e-13	7.07253e-13	20.036
ENSG00000211957.2	IG_V_gene	IGHV3-35	1.07203	1.55888	5.83694	1.01368e-08	3.55458e-08	8.85931
ENSG00000211959.2	IG_V_gene	IGHV4-39	2.1232	6.5302	6.418	3.48293e-10	1.46522e-09	12.1447
ENSG00000211961.3	IG_V_gene	IGHV1-45	1.09597	2.19314	4.27864	2.29512e-05	5.14699e-05	1.41209
ENSG00000211962.2	IG_V_gene	IGHV1-46	2.30045	5.05241	7.66004	1.13457e-13	7.21379e-13	20.015
ENSG00000211964.3	IG_V_gene	IGHV3-48	1.94541	3.99797	6.66892	7.51471e-11	3.42076e-10	13.6438
ENSG00000211965.3	IG_V_gene	IGHV3-49	1.93504	4.9716	6.09071	2.40003e-09	9.05591e-09	10.2617
ENSG00000211966.2	IG_V_gene	IGHV5-51	2.31009	6.88624	7.12921	4.0063e-12	2.10392e-11	16.5153
ENSG00000211967.3	IG_V_gene	IGHV3-53	1.83393	3.73895	7.00252	9.11371e-12	4.60638e-11	15.7095
ENSG00000211968.3	IG_V_gene	IGHV1-58	1.69969	2.85243	5.95915	5.09644e-09	1.85708e-08	9.52828
ENSG00000211970.3	IG_V_gene	IGHV4-61	1.65782	2.95378	6.25602	9.14495e-10	3.64603e-09	11.2024
ENSG00000211972.2	IG_V_gene	IGHV3-66	1.61122	3.11687	6.20557	1.23028e-09	4.8199e-09	10.9131
ENSG00000211973.2	IG_V_gene	IGHV1-69	2.11204	3.9414	6.49656	2.16559e-10	9.36149e-10	12.609
ENSG00000211974.3	IG_V_gene	IGHV2-70	1.41059	2.69342	4.79144	2.24723e-06	5.73432e-06	3.63515
ENSG00000211976.2	IG_V_gene	IGHV3-73	1.90024	4.25205	5.45348	8.13196e-08	2.5464e-07	6.83823
ENSG00000211978.2	IG_V_pseudogene	IGHV5-78	1.20269	1.64216	7.05405	6.53265e-12	3.35746e-11	16.0359
ENSG00000212588.1	snoRNA	SNORA26	1.15114	1.58718	6.06085	2.85065e-09	1.06561e-08	10.094
ENSG00000213088.8	protein_coding	ACKR1	-2.17344	2.56254	-11.036	3.02527e-25	6.31665e-24	46.34
ENSG00000213144.2	processed_pseudogene	RP11-64B16.2	-1.3818	0.86721	-19.3281	3.71205e-61	8.15365e-59	128.499
ENSG00000213203.2	protein_coding	GIMAP1	-1.39962	1.48203	-15.7003	1.12406e-44	9.59471e-43	90.7598
ENSG00000213626.10	protein_coding	LBH	-1.01987	5.01631	-7.68122	9.803e-14	6.28873e-13	20.1587
ENSG00000213853.8	protein_coding	EMP2	-2.8124	4.92623	-20.4429	2.59582e-66	9.29643e-64	140.307
ENSG00000213886.3	protein_coding	UBD	1.1494	2.91893	4.81417	2.0171e-06	5.18647e-06	3.73896
ENSG00000214491.7	protein_coding	SEC14L6	-1.75478	1.47301	-12.0438	3.54002e-29	1.02854e-27	55.3156
ENSG00000214578.5	processed_pseudogene	HMGN2P15	-1.23261	1.03301	-10.8968	1.0211e-24	2.00975e-23	45.1348
ENSG00000214708.4	antisense	AC090616.2	-1.4409	1.2197	-13.5111	3.38125e-35	1.57353e-33	69.0739
ENSG00000214796.7	transcribed_unprocessed_pseudogene	RP11-480I12.5	1.05972	1.38815	8.19619	2.56302e-15	1.93774e-14	23.7447
ENSG00000215187.8	protein_coding	FAM166B	-1.05734	1.17183	-6.40991	3.65672e-10	1.53362e-09	12.0972
ENSG00000215217.5	protein_coding	C5orf49	-1.0469	1.43324	-5.83232	1.04015e-08	3.64118e-08	8.83425
ENSG00000215788.8	protein_coding	TNFRSF25	1.19733	2.03902	8.52317	2.32223e-16	1.939e-15	26.111
ENSG00000217801.8	transcribed_unprocessed_pseudogene	RP11-465B22.3	1.30798	1.64524	10.5463	2.09955e-23	3.58054e-22	42.1404
ENSG00000218048.2	unprocessed_pseudogene	RP3-407E4.4	1.60208	1.81067	7.24136	1.91739e-12	1.04593e-11	17.2382
ENSG00000220154.2	processed_pseudogene	RP11-46B11.2	1.03277	1.01951	6.07142	2.68237e-09	1.00636e-08	10.1533
ENSG00000220205.7	protein_coding	VAMP2	-1.09149	4.28168	-11.9668	7.17204e-29	2.05482e-27	54.6152
ENSG00000221539.1	snoRNA	SNORD99	1.33009	2.60789	8.21086	2.30454e-15	1.75601e-14	23.8494
ENSG00000222037.5	IG_C_pseudogene	IGLC6	1.00164	1.5147	5.9044	6.94499e-09	2.48289e-08	9.22712
ENSG00000222939.1	miRNA	AC079467.1	-1.54006	0.708619	-11.8069	3.08695e-28	8.26901e-27	53.1676
ENSG00000223350.2	IG_V_gene	IGLV9-49	1.43223	3.05568	4.70661	3.35079e-06	8.34985e-06	3.25159
ENSG00000223392.1	antisense	CLDN10-AS1	1.05545	0.984873	6.2443	9.79899e-10	3.88236e-09	11.135
ENSG00000223573.5	lincRNA	TINCR	-1.37264	0.68911	-13.3353	1.84811e-34	8.16241e-33	67.3872
ENSG00000223648.3	IG_V_gene	IGHV3-64	1.4572	2.23028	5.51874	5.75236e-08	1.8351e-07	7.17373
ENSG00000223865.9	protein_coding	HLA-DPB1	-1.05091	7.08252	-5.47944	7.08879e-08	2.2329e-07	6.97125
ENSG00000223914.1	lincRNA	AC079630.2	-1.69067	0.874448	-11.9322	9.84068e-29	2.76647e-27	54.3015
ENSG00000224041.3	IG_V_gene	IGKV3D-15	1.7508	2.62181	6.88499	1.9338e-11	9.39748e-11	14.9725
ENSG00000224276.1	antisense	RP11-336K24.5	-1.0598	0.700446	-9.01334	5.62168e-18	5.51916e-17	29.7822
ENSG00000224373.3	IG_V_gene	IGHV4-59	2.01844	5.82924	6.34795	5.3002e-10	2.18398e-09	11.7347
ENSG00000224397.4	lincRNA	LINC01272	-2.19029	2.38737	-16.0869	2.13976e-46	2.02589e-44	94.698
ENSG00000224585.1	unprocessed_pseudogene	AC103563.5	1.17956	1.53781	5.52338	5.61183e-08	1.79304e-07	7.1977
ENSG00000224650.2	IG_V_gene	IGHV3-74	1.77867	5.12781	5.94625	5.483e-09	1.98827e-08	9.45713
ENSG00000225329.2	processed_transcript	LHFPL3-AS2	-2.28178	1.47629	-12.2919	3.57993e-30	1.1298e-28	57.5888
ENSG00000225342.2	antisense	AC079630.4	-2.06193	1.69955	-10.6197	1.12013e-23	1.95476e-22	42.7625
ENSG00000225383.5	lincRNA	SFTA1P	-2.73572	3.87207	-9.68519	2.73918e-20	3.43943e-19	35.0423
ENSG00000225523.2	IG_V_gene	IGKV6D-21	1.00791	1.71768	3.98441	7.88013e-05	0.000165372	0.241281
ENSG00000225698.3	IG_V_gene	IGHV3-72	1.29121	3.42452	4.83051	1.86586e-06	4.82092e-06	3.81387
ENSG00000227036.5	lincRNA	LINC00511	1.43148	1.66498	12.2457	5.49879e-30	1.69957e-28	57.1629
ENSG00000227051.5	lincRNA	C14orf132	-2.18888	1.63965	-19.5938	2.2012e-62	4.96747e-60	131.309
ENSG00000227066.1	lincRNA	RP3-340N1.2	1.68984	1.61198	8.08905	5.54798e-15	4.04592e-14	22.9842
ENSG00000228288.5	antisense	PCAT6	1.61671	2.28709	11.3439	1.99184e-26	4.54481e-25	49.0361
ENSG00000228401.4	antisense	RP11-251M1.1	-1.95949	0.731456	-24.0686	4.44942e-83	6.66362e-80	178.703
ENSG00000228723.5	antisense	SRGAP3-AS2	-1.44211	0.94021	-7.64291	1.27669e-13	8.0676e-13	19.899
ENSG00000228997.1	processed_pseudogene	RP1-186E20.1	-1.30574	0.754523	-12.9859	5.24673e-33	2.02423e-31	64.0651
ENSG00000229391.6	transcribed_unprocessed_pseudogene	HLA-DRB6	-1.05241	4.96835	-3.88048	0.000119708	0.000244069	-0.153708
ENSG00000229953.1	antisense	RP11-284F21.7	1.07862	1.21456	6.48117	2.37776e-10	1.02168e-09	12.5176
ENSG00000230316.5	antisense	FEZF1-AS1	1.21141	1.14339	6.76981	4.00375e-11	1.88021e-10	14.2599
ENSG00000230838.1	lincRNA	AC093850.2	1.27832	1.45667	7.50686	3.23633e-13	1.94156e-12	18.985
ENSG00000231106.2	lincRNA	LINC01436	1.2243	1.93372	4.71232	3.26241e-06	8.14397e-06	3.27724
ENSG00000231292.6	IG_V_gene	IGKV1OR2-108	1.76515	2.92273	6.78851	3.56005e-11	1.68432e-10	14.3749
ENSG00000231322.4	transcribed_processed_pseudogene	RPL13AP17	-2.27412	0.675923	-19.9656	4.20674e-64	1.03436e-61	135.246
ENSG00000231389.6	protein_coding	HLA-DPA1	-1.18887	6.34709	-5.87191	8.33573e-09	2.94621e-08	9.04955
ENSG00000231445.1	processed_pseudogene	TIMM8AP1	1.01761	1.61573	5.22746	2.62767e-07	7.62789e-07	5.70336
ENSG00000231475.3	IG_V_gene	IGHV4-31	1.89471	4.47892	6.08347	2.50246e-09	9.41868e-09	10.221
ENSG00000231621.1	antisense	AC013264.2	-1.28061	1.20045	-7.21	2.35811e-12	1.27327e-11	17.0352
ENSG00000231993.1	antisense	EP300-AS1	-1.14741	1.22037	-11.1601	1.01616e-25	2.19978e-24	47.4211
ENSG00000232216.1	IG_V_gene	IGHV3-43	2.01093	3.36784	7.01801	8.24729e-12	4.19469e-11	15.8074
ENSG00000232677.5	lincRNA	LINC00665	1.06421	1.67012	6.96095	1.19053e-11	5.9343e-11	15.4477
ENSG00000233038.4	antisense	AC011899.9	-1.22988	0.763261	-19.7856	2.8593e-63	6.72915e-61	133.34
ENSG00000233461.4	antisense	RP11-295G20.2	1.48099	2.38605	8.70486	5.94495e-17	5.29104e-16	27.4547
ENSG00000233476.3	processed_pseudogene	EEF1A1P6	-1.54439	3.23275	-10.9435	6.79629e-25	1.36373e-23	45.5381
ENSG00000233999.3	IG_V_gene	IGKV3OR2-268	1.30992	1.9065	6.43905	3.06792e-10	1.30059e-09	12.2687
ENSG00000234380.1	antisense	LINC01426	1.01205	1.28004	9.437	2.01568e-19	2.28694e-18	33.0695
ENSG00000234614.1	antisense	AL450992.2	1.36657	3.02457	8.59823	1.32578e-16	1.13401e-15	26.6637
ENSG00000235568.5	protein_coding	NFAM1	-1.05017	1.94146	-8.97093	7.80018e-18	7.52343e-17	29.4588
ENSG00000235584.2	lincRNA	AC008268.1	-2.70667	1.66844	-10.6594	7.96708e-24	1.41433e-22	43.0999
ENSG00000235750.8	protein_coding	KIAA0040	-1.03458	3.52418	-11.6302	1.52984e-27	3.80705e-26	51.5805
ENSG00000235997.2	lincRNA	AC109642.1	-1.49703	1.0325	-15.1372	3.42612e-42	2.49743e-40	85.0745
ENSG00000236242.1	antisense	MYO16-AS1	-1.74562	0.629435	-15.5553	4.93592e-44	4.08615e-42	89.289
ENSG00000236345.1	antisense	RP11-59D5__B.2	1.01143	1.0622	6.84333	2.51892e-11	1.20946e-10	14.7136
ENSG00000237111.1	IG_J_pseudogene	IGHJ3P	2.04031	3.12805	7.26967	1.5897e-12	8.74708e-12	17.4221
ENSG00000237643.1	lincRNA	RP11-462G2.1	1.00178	1.91829	3.03593	0.002536	0.00428273	-2.99668
ENSG00000237649.6	protein_coding	KIFC1	1.71581	2.60221	10.4636	4.25182e-23	7.04672e-22	41.4418
ENSG00000238018.2	antisense	AC093110.3	-2.406	1.23236	-22.865	1.57456e-77	1.44108e-74	165.997
ENSG00000239672.6	protein_coding	NME1	1.94579	3.85772	15.782	4.87801e-45	4.29735e-43	91.5896
ENSG00000239697.9	protein_coding	TNFSF12	-1.08933	3.90677	-10.027	1.66221e-21	2.3853e-20	37.8136
ENSG00000239819.2	IG_V_gene	IGKV1D-8	1.33177	2.21403	5.97154	4.7501e-09	1.73703e-08	9.59679
ENSG00000239855.1	IG_V_gene	IGKV1-6	1.90962	4.8248	6.44756	2.91433e-10	1.23739e-09	12.3188
ENSG00000239951.1	IG_V_gene	IGKV3-20	2.27688	8.14564	7.48457	3.76461e-13	2.24135e-12	18.8364
ENSG00000240184.5	protein_coding	PCDHGC3	-1.3186	1.89251	-11.9643	7.33643e-29	2.09463e-27	54.5928
ENSG00000240204.2	protein_coding	SMKR1	1.05263	1.55714	5.62636	3.22617e-08	1.0619e-07	7.73467
ENSG00000240382.3	IG_V_gene	IGKV1-17	1.96042	5.08884	6.40798	3.6995e-10	1.54959e-09	12.0858
ENSG00000240583.9	protein_coding	AQP1	-2.54106	6.15133	-9.50934	1.13051e-19	1.32367e-18	33.641
ENSG00000240671.2	IG_V_gene	IGKV1-8	1.64794	2.65554	6.49578	2.17588e-10	9.40087e-10	12.6043
ENSG00000240864.3	IG_V_gene	IGKV1-16	1.9512	5.14132	6.26735	8.55307e-10	3.41832e-09	11.2677
ENSG00000240972.1	protein_coding	MIF	1.05443	5.02752	6.16177	1.58919e-09	6.14234e-09	10.6635
ENSG00000241244.1	IG_V_gene	IGKV1D-16	1.40741	2.50748	5.45308	8.14909e-08	2.55079e-07	6.83619
ENSG00000241294.1	IG_V_gene	IGKV2-24	1.5275	4.292	5.21683	2.77399e-07	8.02576e-07	5.651
ENSG00000241351.2	IG_V_gene	IGKV3-11	2.31982	7.29354	7.92096	1.83603e-14	1.26874e-13	21.8062
ENSG00000241399.5	protein_coding	CD302	-1.16305	2.29856	-9.05144	4.18485e-18	4.19096e-17	30.0736
ENSG00000241644.2	protein_coding	INMT	-3.52539	2.97582	-17.4629	1.33255e-52	1.66306e-50	108.907
ENSG00000241755.1	IG_V_gene	IGKV1-9	2.14649	5.54826	6.88799	1.89728e-11	9.22543e-11	14.9911
ENSG00000241839.8	protein_coding	PLEKHO2	-1.00802	3.82801	-9.2976	6.09341e-19	6.63031e-18	31.9765
ENSG00000242076.2	IG_V_gene	IGKV1-33	1.18932	1.31252	6.03703	3.26858e-09	1.21386e-08	9.96078
ENSG00000242125.3	sense_intronic	SNHG3	1.21126	2.87184	9.07409	3.51016e-18	3.53462e-17	30.2471
ENSG00000242371.1	IG_V_gene	IGKV1-39	1.54906	2.08211	6.2279	1.07918e-09	4.24913e-09	11.0409
ENSG00000242612.5	protein_coding	DECR2	1.06887	2.54918	11.09	1.88352e-25	3.99234e-24	46.8096
ENSG00000242640.1	processed_pseudogene	RP11-302F12.1	-1.22178	2.78801	-5.53382	5.30734e-08	1.70269e-07	7.25179
ENSG00000242887.1	IG_J_gene	IGHJ3	2.071	4.66005	7.13737	3.79819e-12	1.99908e-11	16.5676
ENSG00000243063.1	IG_V_gene	IGKV3-7	1.64335	2.50064	7.14292	3.6629e-12	1.93034e-11	16.6032
ENSG00000243238.1	IG_V_gene	IGKV2-30	1.34199	2.71827	5.41065	1.01878e-07	3.14591e-07	6.61992
ENSG00000243264.2	IG_V_gene	IGKV2D-29	1.82103	3.52673	5.88279	7.84232e-09	2.78077e-08	9.1089
ENSG00000243290.1	IG_V_gene	IGKV1-12	1.31562	2.49727	5.68679	2.32238e-08	7.79281e-08	8.05376
ENSG00000243352.3	misc_RNA	RN7SL8P	-1.16021	0.840748	-6.78654	3.60428e-11	1.70329e-10	14.3628
ENSG00000243364.6	protein_coding	EFNA4	1.88181	3.80392	15.4249	1.85834e-43	1.44407e-41	87.9712
ENSG00000243449.5	protein_coding	C4orf48	1.09816	2.60597	6.85356	2.36091e-11	1.1379e-10	14.777
ENSG00000243466.1	IG_V_gene	IGKV1-5	2.3324	7.44038	7.66106	1.12658e-13	7.16575e-13	20.022
ENSG00000243479.3	lincRNA	MNX1-AS1	1.12065	1.06629	9.27477	7.29616e-19	7.8973e-18	31.7986
ENSG00000243566.5	protein_coding	UPK3B	-4.4162	1.78699	-23.2046	4.25347e-79	4.12186e-76	169.589
ENSG00000243649.7	protein_coding	CFB	1.19608	2.51092	7.115	4.3957e-12	2.3018e-11	16.4244
ENSG00000243910.6	transcribed_unprocessed_pseudogene	TUBA4B	-1.2012	0.815574	-7.76992	5.29783e-14	3.49946e-13	20.7638
ENSG00000243961.2	lincRNA	RP5-839B4.8	-1.84919	0.829271	-16.6903	4.20218e-49	4.49524e-47	100.895
ENSG00000244116.3	IG_V_gene	IGKV2-28	1.10872	1.40485	5.41195	1.01189e-07	3.12637e-07	6.6265
ENSG00000244280.1	transcribed_unprocessed_pseudogene	ECEL1P2	-2.17407	0.772996	-20.4818	1.71433e-66	6.27599e-64	140.72
ENSG00000244405.6	protein_coding	ETV5	-1.05746	3.24215	-8.66448	8.06096e-17	7.07115e-16	27.1544
ENSG00000244437.1	IG_V_gene	IGKV3-15	2.44134	6.1265	8.228	2.03496e-15	1.55925e-14	23.9719
ENSG00000244575.3	IG_V_gene	IGKV1-27	1.79453	4.89434	5.87917	8.00322e-09	2.83294e-08	9.08915
ENSG00000244734.2	protein_coding	HBB	-4.30707	4.41681	-14.5372	1.41016e-39	8.60404e-38	79.092
ENSG00000248801.5	antisense	RP11-664D7.4	-1.549	1.83982	-8.053	7.18227e-15	5.16459e-14	22.73
ENSG00000248890.1	antisense	HHIP-AS1	-1.46485	1.41626	-9.32858	4.76993e-19	5.23517e-18	32.2184
ENSG00000249007.1	sense_intronic	RP11-510N19.5	1.09821	1.8143	6.45148	2.84613e-10	1.20968e-09	12.342
ENSG00000249395.2	lincRNA	CASC9	1.03552	1.02383	5.27544	2.05559e-07	6.06335e-07	5.9407
ENSG00000249751.3	protein_coding	ECSCR	-1.86407	1.98613	-20.1052	9.49968e-65	2.44528e-62	136.726
ENSG00000249859.6	lincRNA	PVT1	1.28588	1.64223	10.7339	4.1921e-24	7.6905e-23	43.7359
ENSG00000249915.6	protein_coding	PDCD6	1.00031	3.70863	11.1193	1.45609e-25	3.11932e-24	47.0646
ENSG00000250722.4	protein_coding	SEPP1	-1.72267	4.0644	-10.0263	1.6718e-21	2.39698e-20	37.8079
ENSG00000250899.3	lincRNA	RP11-253E3.3	-1.21727	0.842038	-18.962	1.80953e-59	3.42646e-57	124.633
ENSG00000250978.4	processed_transcript	RP11-357D18.1	-1.53099	1.01407	-10.1155	7.96292e-22	1.17757e-20	38.5418
ENSG00000251003.6	processed_transcript	ZFPM2-AS1	1.14209	1.08823	7.97477	1.25411e-14	8.7991e-14	22.1814
ENSG00000251039.2	IG_V_gene	IGKV2D-40	1.60502	2.48026	5.63443	3.08814e-08	1.01891e-07	7.77711
ENSG00000251322.6	processed_transcript	SHANK3	-1.13621	2.12527	-11.8512	2.06263e-28	5.59798e-27	53.5675
ENSG00000251546.1	IG_V_gene	IGKV1D-39	1.18623	1.51872	5.19985	3.0241e-07	8.70202e-07	5.5676
ENSG00000253274.1	IG_V_pseudogene	IGHV1-67	1.22278	1.72668	6.21559	1.16011e-09	4.55909e-09	10.9704
ENSG00000253691.2	IG_V_pseudogene	IGKV2OR22-4	1.00174	1.33691	5.66526	2.61187e-08	8.72425e-08	7.9397
ENSG00000253755.1	IG_C_pseudogene	IGHGP	2.55096	5.19758	8.92411	1.11847e-17	1.06568e-16	29.1031
ENSG00000253818.1	IG_V_pseudogene	IGLV1-41	1.10535	1.73619	4.19168	3.33015e-05	7.31771e-05	1.058
ENSG00000254056.1	IG_V_pseudogene	IGHV3-71	1.10307	1.48922	6.23385	1.04207e-09	4.11482e-09	11.075
ENSG00000254174.1	IG_V_pseudogene	IGHV1-12	1.26658	1.91375	5.70671	2.08262e-08	7.02766e-08	8.15958
ENSG00000254395.1	IG_V_pseudogene	IGHV4-55	1.58162	2.69293	7.09222	5.09873e-12	2.64556e-11	16.2789
ENSG00000254608.1	unprocessed_pseudogene	RP11-56A10.1	-1.07353	0.83575	-7.79334	4.49945e-14	2.98685e-13	20.9245
ENSG00000254709.5	protein_coding	IGLL5	2.06049	4.85472	7.60113	1.70102e-13	1.05825e-12	19.617
ENSG00000254726.2	protein_coding	MEX3A	1.8876	2.0509	10.8063	2.24131e-24	4.25384e-23	44.3561
ENSG00000254810.1	lincRNA	RP11-672A2.4	-1.38353	0.826058	-19.1518	2.41516e-60	5.03637e-58	126.636
ENSG00000254827.4	antisense	SLC22A18AS	1.116	1.52184	8.50787	2.6022e-16	2.16618e-15	25.9987
ENSG00000255026.1	antisense	RP11-326C3.2	1.18697	2.92567	4.39145	1.4028e-05	3.22987e-05	1.88137
ENSG00000255197.4	antisense	RP11-750H9.5	-1.11404	1.39927	-11.3716	1.55674e-26	3.59184e-25	49.2804
ENSG00000255310.2	sense_intronic	AF131215.2	-1.01633	0.922429	-10.8649	1.34762e-24	2.62634e-23	44.86
ENSG00000255399.3	antisense	TBX5-AS1	-1.16998	1.26489	-12.5747	2.55894e-31	8.83774e-30	60.2068
ENSG00000255717.5	processed_transcript	SNHG1	1.30611	3.24362	10.8475	1.56756e-24	3.02388e-23	44.7102
ENSG00000256612.6	transcribed_unprocessed_pseudogene	CYP2B7P	-1.38752	4.2739	-4.51084	8.23478e-06	1.95138e-05	2.39024
ENSG00000256940.1	antisense	RP11-783K16.5	1.30434	1.43663	10.7256	4.50682e-24	8.19484e-23	43.6642
ENSG00000256948.1	antisense	RP11-598F7.3	-2.10695	1.00216	-18.5637	1.23062e-57	1.98758e-55	120.436
ENSG00000257057.1	lincRNA	C11orf97	-1.18975	0.629339	-8.47129	3.41423e-16	2.8109e-15	25.731
ENSG00000257542.4	transcribed_unprocessed_pseudogene	OR7E47P	-1.62509	1.50576	-15.4522	1.40905e-43	1.11599e-41	88.2463
ENSG00000257604.1	processed_pseudogene	RP11-359M6.2	-2.14266	1.0482	-14.4765	2.5815e-39	1.53529e-37	78.4912
ENSG00000257894.2	lincRNA	RP1-78O14.1	-2.02872	0.749113	-21.6586	6.04376e-72	2.92838e-69	153.208
ENSG00000258545.4	antisense	RP4-755D9.1	-1.16105	1.00427	-8.69273	6.51499e-17	5.77653e-16	27.3644
ENSG00000258752.1	antisense	RP11-356K23.1	-1.0553	0.908543	-6.00731	3.87435e-09	1.42756e-08	9.7952
ENSG00000258844.1	lincRNA	RP11-259K15.2	-1.27514	1.65049	-6.70533	5.99239e-11	2.76059e-10	13.8653
ENSG00000258947.5	protein_coding	TUBB3	1.20893	1.19099	9.65065	3.6233e-20	4.47453e-19	34.7658
ENSG00000259153.1	lincRNA	RP6-65G23.3	1.74144	2.36464	12.1864	9.51339e-30	2.87566e-28	56.6191
ENSG00000259337.4	IG_V_pseudogene	IGHV1OR15-2	1.41677	2.04078	6.19292	1.32487e-09	5.16467e-09	10.8409
ENSG00000259342.1	antisense	RP11-519G16.5	1.56832	1.78866	7.39927	6.69393e-13	3.86661e-12	18.2712
ENSG00000259933.5	sense_overlapping	RP11-304L19.1	1.29135	1.46119	7.50988	3.17062e-13	1.90491e-12	19.0051
ENSG00000259974.2	lincRNA	LINC00261	-1.1683	1.58915	-6.24923	9.51843e-10	3.78029e-09	11.1634
ENSG00000260027.4	protein_coding	HOXB7	1.08383	2.36438	5.34282	1.45146e-07	4.37377e-07	6.27729
ENSG00000260265.1	lincRNA	RP11-44F21.5	1.0314	1.60147	6.17133	1.50309e-09	5.82632e-09	10.7178
ENSG00000260314.2	protein_coding	MRC1	-2.58668	3.93041	-11.8714	1.71477e-28	4.70034e-27	53.7507
ENSG00000260461.1	sense_overlapping	RP11-541N10.3	-1.05009	1.60338	-12.2717	4.31973e-30	1.35035e-28	57.4024
ENSG00000260877.1	lincRNA	RP11-211G23.2	1.03333	0.96352	5.64624	2.89648e-08	9.60673e-08	7.8393
ENSG00000260908.1	transcribed_unprocessed_pseudogene	CTB-134H23.3	-2.30891	0.704567	-23.2652	2.23524e-79	2.30145e-76	170.229
ENSG00000260943.1	lincRNA	RP11-476D10.1	-1.30373	0.684039	-10.5052	2.98357e-23	5.01033e-22	41.7925
ENSG00000261123.1	sense_intronic	RP11-304L19.3	1.32663	1.48428	7.38697	7.26998e-13	4.16721e-12	18.1901
ENSG00000261236.4	protein_coding	BOP1	1.34948	3.80586	9.91803	4.08712e-21	5.6203e-20	36.9236
ENSG00000261269.1	sense_overlapping	RP11-389C8.2	-1.17777	1.2369	-15.4402	1.59069e-43	1.24786e-41	88.1258
ENSG00000261371.4	protein_coding	PECAM1	-2.22069	4.74327	-20.1853	4.04733e-65	1.1301e-62	137.575
ENSG00000261373.1	antisense	VPS9D1-AS1	1.28937	1.63489	9.59583	5.64143e-20	6.80358e-19	34.3281
ENSG00000261685.2	lincRNA	RP11-401P9.4	-1.55362	0.989561	-14.4997	2.04744e-39	1.231e-37	78.7215
ENSG00000261716.1	sense_overlapping	RP11-196G18.22	1.03486	1.72088	8.58717	1.44022e-16	1.22807e-15	26.582
ENSG00000262406.2	protein_coding	MMP12	2.4815	2.94709	8.71456	5.5246e-17	4.93827e-16	27.527
ENSG00000262814.5	protein_coding	MRPL12	1.05386	4.27429	7.29315	1.36025e-12	7.52985e-12	17.5751
ENSG00000263155.4	protein_coding	MYZAP	-2.1955	0.967571	-25.0979	8.50028e-88	2.80067e-84	189.507
ENSG00000263893.2	lincRNA	CTD-3010D24.3	1.23255	1.17063	8.20823	2.34894e-15	1.78489e-14	23.8306
ENSG00000264175.1	miRNA	MIR3189	1.11391	1.7803	4.66129	4.13777e-06	1.01892e-05	3.04926
ENSG00000264425.1	miRNA	MIR4653	1.57315	1.75555	10.8082	2.20599e-24	4.19164e-23	44.3718
ENSG00000265055.1	lincRNA	AC145343.2	1.10373	1.26244	9.22008	1.12204e-18	1.18643e-17	31.3734
ENSG00000265107.2	protein_coding	GJA5	-1.48297	3.12416	-10.3011	1.68208e-22	2.63159e-21	40.0804
ENSG00000265415.1	antisense	CTD-2510F5.4	1.39776	2.34661	8.74958	4.23807e-17	3.83826e-16	27.7886
ENSG00000265714.1	miRNA	AC246787.4	1.35071	1.96243	5.88339	7.81568e-09	2.77251e-08	9.11221
ENSG00000266524.2	protein_coding	GDF10	-2.58041	1.19183	-18.9527	1.99802e-59	3.74039e-57	124.535
ENSG00000266643.1	miRNA	MIR3677	-1.55647	1.33159	-10.4307	5.62043e-23	9.22221e-22	41.1655
ENSG00000267107.5	lincRNA	PCAT19	-1.66541	1.24776	-18.7414	1.8764e-58	3.25387e-56	122.307
ENSG00000267280.4	antisense	TBX2-AS1	-1.14515	0.941485	-13.5449	2.43686e-35	1.14048e-33	69.3992
ENSG00000267530.2	lincRNA	AC006273.5	-1.15342	1.15864	-10.6666	7.48841e-24	1.33367e-22	43.1613
ENSG00000267751.4	antisense	AC009005.2	1.09039	1.67046	8.61619	1.15881e-16	9.98447e-16	26.7964
ENSG00000267795.4	protein_coding	SMIM22	1.55928	4.20265	8.1754	2.97901e-15	2.23786e-14	23.5965
ENSG00000268307.1	lincRNA	CTD-2619J13.13	1.11546	1.50022	6.14891	1.71277e-09	6.5864e-09	10.5905
ENSG00000268388.4	lincRNA	FENDRR	-2.48528	0.841849	-24.8911	7.50249e-87	1.41908e-83	187.342
ENSG00000270472.2	IG_V_gene	IGHV3OR16-9	1.07357	1.51415	5.9231	6.24971e-09	2.24798e-08	9.32975
ENSG00000270550.1	IG_V_gene	IGHV3-30	1.94514	5.93447	6.57085	1.37599e-10	6.08701e-10	13.0522
ENSG00000271178.1	IG_V_gene	IGHV3OR16-13	1.08959	1.51891	5.82312	1.09484e-08	3.8234e-08	8.78443
ENSG00000271447.4	protein_coding	MMP28	-1.95496	2.6923	-7.77369	5.1606e-14	3.41428e-13	20.7896
ENSG00000271569.1	IG_V_pseudogene	IGKV1OR2-6	1.09974	1.61459	5.32439	1.59694e-07	4.77978e-07	6.18488
ENSG00000272398.4	protein_coding	CD24	1.15383	6.06211	5.28334	1.97375e-07	5.83552e-07	5.97998
ENSG00000272405.1	antisense	RP11-284F21.10	1.26315	1.37284	6.29624	7.20891e-10	2.90792e-09	11.4345
ENSG00000272620.1	antisense	AFAP1-AS1	2.72288	2.62448	10.5712	1.69691e-23	2.915e-22	42.3512
ENSG00000272666.1	lincRNA	CTA-384D8.35	1.73703	2.3882	10.5325	2.36275e-23	4.00041e-22	42.0235
ENSG00000273132.1	antisense	RP11-350J20.12	1.61528	2.53557	8.03284	8.29461e-15	5.93347e-14	22.5883
ENSG00000273272.1	lincRNA	CTA-384D8.34	1.20486	1.45447	7.97055	1.2923e-14	9.05162e-14	22.1518
ENSG00000273760.1	lincRNA	CH17-360D5.3	-1.65131	0.711901	-13.5922	1.54006e-35	7.3968e-34	69.8549
ENSG00000273802.1	protein_coding	HIST1H2BG	1.27297	1.46587	5.91472	6.55245e-09	2.35226e-08	9.28373
ENSG00000273877.3	lincRNA	RP11-635O16.2	-1.29849	0.608527	-12.8792	1.44699e-32	5.45486e-31	63.058
ENSG00000274180.1	protein_coding	NATD1	-1.0067	2.12709	-10.6121	1.19563e-23	2.08211e-22	42.6979
ENSG00000274576.2	IG_V_gene	IGHV2-70	1.71995	3.87013	5.61693	3.3952e-08	1.1153e-07	7.68511
ENSG00000274605.1	lincRNA	RP11-12G12.7	1.16505	2.52789	9.1236	2.38738e-18	2.43678e-17	30.6278
ENSG00000274736.3	protein_coding	CCL23	-1.88659	1.30253	-15.5428	5.60156e-44	4.614e-42	89.1632
ENSG00000275385.1	protein_coding	CCL18	-1.29093	5.56153	-4.9569	1.01361e-06	2.71076e-06	4.40098
ENSG00000275832.3	protein_coding	ARHGAP23	-1.0171	2.55166	-9.0088	5.82248e-18	5.7061e-17	29.7475
ENSG00000275896.3	transcribed_unprocessed_pseudogene	PRSS3P2	1.20376	1.45609	3.87103	0.00012429	0.000252659	-0.189132
ENSG00000276043.3	protein_coding	UHRF1	1.44712	1.68201	11.5393	3.46753e-27	8.40061e-26	50.7692
ENSG00000276566.1	IG_V_gene	IGKV1D-13	1.10813	1.88945	4.24985	2.59793e-05	5.78591e-05	1.29413
ENSG00000276644.3	protein_coding	DACH1	-1.4981	0.840788	-16.5436	1.92169e-48	1.97862e-46	99.3836
ENSG00000276775.1	IG_V_gene	IGHV4-4	1.52422	2.46108	5.74882	1.65248e-08	5.64557e-08	8.38432
ENSG00000276850.3	lincRNA	CH17-360D5.2	-1.75622	0.710561	-18.0647	2.38987e-55	3.25377e-53	115.196
ENSG00000277030.1	miRNA	MIR8071-2	1.03304	2.1754	4.85348	1.67167e-06	4.34645e-06	3.91953
ENSG00000277054.1	miRNA	AL122127.2	1.03845	1.90151	5.27726	2.03644e-07	6.00902e-07	5.94975
ENSG00000277075.1	protein_coding	HIST1H2AE	1.32864	1.55922	5.90022	7.11017e-09	2.53809e-08	9.20425
ENSG00000277494.1	protein_coding	GPIHBP1	-3.14599	1.41802	-22.5691	3.67634e-76	2.63322e-73	162.864
ENSG00000277639.1	lincRNA	RP11-295M3.4	-1.36264	2.00343	-5.3922	1.12215e-07	3.43867e-07	6.52635
ENSG00000278196.1	IG_V_gene	IGLV2-8	1.87845	4.97005	6.24678	9.65709e-10	3.83074e-09	11.1493
ENSG00000278259.3	protein_coding	MYO19	1.08908	2.1262	12.4156	1.13342e-30	3.69743e-29	58.7299
ENSG00000278771.1	misc_RNA	Metazoa_SRP	1.02367	1.7183	3.55049	0.0004247	0.000802444	-1.34285
ENSG00000278828.1	protein_coding	HIST1H3H	1.1984	1.70443	6.88534	1.92951e-11	9.37938e-11	14.9746
ENSG00000278857.1	IG_V_gene	IGKV1D-12	1.03047	1.31228	5.32581	1.58524e-07	4.74737e-07	6.19199
ENSG00000278910.2	lincRNA	BANCR	-1.20276	0.771113	-8.44604	4.11611e-16	3.36187e-15	25.5467
ENSG00000279117.1	TEC	CTD-2562J17.6	-1.8924	3.27895	-11.6607	1.16181e-27	2.95823e-26	51.8533
ENSG00000279332.1	TEC	RP11-799B12.1	1.06371	2.27931	7.67884	9.96517e-14	6.38283e-13	20.1426
ENSG00000279453.1	TEC	RP3-425C14.4	-1.18354	1.98161	-12.4253	1.03485e-30	3.40282e-29	58.8202
ENSG00000279662.1	TEC	RP11-609N14.4	-1.50641	0.788396	-13.7478	3.38786e-36	1.74499e-34	71.3588
ENSG00000280206.1	TEC	CTB-193M12.5	1.0044	2.83119	9.21256	1.19025e-18	1.25372e-17	31.3151
ENSG00000280411.1	IG_V_gene	IGHV1-69-2	2.40045	5.30641	7.28469	1.43894e-12	7.95206e-12	17.5199
ENSG00000281406.1	lincRNA	BLACAT1	1.03448	1.23553	8.84077	2.11771e-17	1.96991e-16	28.4731
ENSG00000281855.1	protein_coding	AC105009.1	1.11638	1.31412	5.13217	4.25609e-07	1.19731e-06	5.23761

## Sheet: DEcircRNAs
ID	circRNA	logFC	AveExpr	t	P.Value	adj.P.Val	B
ASCRP3000112	hsa_circRNA_004561	-1.06118	10.0665	-3.89707	0.00731841	0.0477014	-2.39988
ASCRP3000117	hsa_circRNA_407330	1.09067	8.65845	8.05104	0.000155064	0.0133967	1.61125
ASCRP3000139	hsa_circRNA_000968	1.07658	9.18575	4.64945	0.00311022	0.0308114	-1.4931
ASCRP3000279	hsa_circRNA_401977	-1.30431	7.89948	-4.8491	0.00251295	0.0277587	-1.26744
ASCRP3000304	hsa_circRNA_405239	-1.15781	7.75112	-4.55249	0.00345659	0.0324443	-1.60493
ASCRP3000310	hsa_circRNA_103730	-1.09824	7.10515	-6.58881	0.000485414	0.0156092	0.453447
ASCRP3000358	hsa_circRNA_028826	1.07152	9.9258	5.94305	0.000857425	0.0183872	-0.13681
ASCRP3000368	hsa_circRNA_002971	1.19523	6.00229	4.96656	0.00222241	0.0266514	-1.13756
ASCRP3000491	hsa_circRNA_009044	-1.07552	11.7622	-6.97421	0.000352741	0.0143265	0.781299
ASCRP3000519	hsa_circRNA_048410	-1.07218	6.85392	-5.83103	0.000950793	0.0191292	-0.244754
ASCRP3000537	hsa_circRNA_001937	2.34049	10.8478	6.48417	0.000530708	0.0159032	0.361373
ASCRP3000684	hsa_circRNA_101275	1.12218	9.23715	5.47553	0.0013329	0.0211939	-0.598803
ASCRP3000696	hsa_circRNA_103224	-1.28284	8.07986	-6.45852	0.000542533	0.0160021	0.338598
ASCRP3000724	hsa_circRNA_103162	-1.055	8.62477	-8.74614	9.57e-05	0.0125946	2.08737
ASCRP3000832	hsa_circRNA_404514	1.86544	9.25266	6.62506	0.000470761	0.0156092	0.485037
ASCRP3000876	hsa_circRNA_407234	-1.23378	7.41238	-5.42106	0.00140562	0.0217541	-0.654641
ASCRP3001014	hsa_circRNA_005606	-1.50946	8.81614	-9.91223	4.57e-05	0.0119696	2.79692
ASCRP3001038	hsa_circRNA_008584	2.09367	9.16569	8.55154	0.000109163	0.0129209	1.95838
ASCRP3001078	hsa_circRNA_104493	-1.34239	8.65007	-6.10152	0.00074259	0.0174432	0.0130184
ASCRP3001084	hsa_circRNA_002375	-1.53263	6.29441	-12.2144	1.3e-05	0.0110961	3.93379
ASCRP3001138	hsa_circRNA_028319	1.19803	7.07028	4.92209	0.00232772	0.0270943	-1.18649
ASCRP3001154	hsa_circRNA_407257	-1.24428	8.19397	-4.51639	0.00359646	0.0334129	-1.64696
ASCRP3001208	hsa_circRNA_104327	2.03399	11.551	3.9225	0.00709989	0.0470119	-2.36778
ASCRP3001275	hsa_circRNA_403676	1.02684	7.00697	8.43737	0.000118076	0.0133967	1.88118
ASCRP3001278	hsa_circRNA_007809	-1.03434	9.90318	-8.16861	0.000142558	0.0133967	1.69484
ASCRP3001343	hsa_circRNA_001288	-1.80149	9.66761	-9.98283	4.38e-05	0.0119696	2.83665
ASCRP3001365	hsa_circRNA_018818	1.00715	7.1422	6.83554	0.000395031	0.0146486	0.665334
ASCRP3001377	hsa_circRNA_104572	1.30577	9.32244	3.91009	0.00720559	0.0474507	-2.38343
ASCRP3001421	hsa_circRNA_001100	1.19662	8.28072	8.11762	0.000147834	0.0133967	1.65875
ASCRP3001429	hsa_circRNA_406225	-1.3856	11.9563	-12.6645	1.05e-05	0.0110961	4.12259
ASCRP3001451	hsa_circRNA_003264	-1.60718	6.81153	-7.23137	0.000287281	0.0140652	0.9906
ASCRP3001498	hsa_circRNA_102046	-1.34961	12.4234	-10.2306	3.78e-05	0.0118906	2.97341
ASCRP3001509	hsa_circRNA_101958	-1.07646	9.89251	-4.29893	0.00458539	0.0375121	-1.90442
ASCRP3001523	hsa_circRNA_103415	-1.35864	6.91347	-12.4014	1.19e-05	0.0110961	4.01343
ASCRP3001524	hsa_circRNA_090446	1.50392	7.86846	9.24202	6.92e-05	0.0119696	2.40188
ASCRP3001526	hsa_circRNA_405036	1.37236	11.5146	4.25979	0.00479391	0.0384949	-1.95156
ASCRP3001539	hsa_circRNA_404833	2.86295	11.3609	9.2769	6.77e-05	0.0119696	2.42327
ASCRP3001642	hsa_circRNA_057028	-1.16235	9.83088	-4.82142	0.00258748	0.0280742	-1.29835
ASCRP3001718	hsa_circRNA_100656	-1.60639	11.2009	-13.7161	6.43e-06	0.0110961	4.52825
ASCRP3001729	hsa_circRNA_406591	-1.43401	6.65608	-7.1751	0.000300324	0.0140652	0.945432
ASCRP3001823	hsa_circRNA_000348	-1.25076	8.2014	-6.3797	0.000580789	0.016353	0.26811
ASCRP3001937	hsa_circRNA_405133	1.22099	7.48496	4.48683	0.00371568	0.0338308	-1.68151
ASCRP3001966	hsa_circRNA_004649	-1.52755	7.83359	-5.99856	0.000815046	0.0180416	-0.0839452
ASCRP3001975	hsa_circRNA_007832	-1.51892	8.11922	-13.8433	6.08e-06	0.0110961	4.5742
ASCRP3002001	hsa_circRNA_101287	1.15458	8.58738	6.24561	0.000653156	0.0167645	0.146383
ASCRP3002016	hsa_circRNA_003101	-1.13119	10.8326	-4.79688	0.00265567	0.0282784	-1.32586
ASCRP3002040	hsa_circRNA_101957	-1.03391	8.46897	-4.42647	0.00397315	0.0349867	-1.75251
ASCRP3002081	hsa_circRNA_402563	1.56437	6.9577	5.76256	0.00101352	0.0195638	-0.311571
ASCRP3002084	hsa_circRNA_056670	1.71331	6.85599	4.96935	0.00221598	0.0266444	-1.1345
ASCRP3002150	hsa_circRNA_004119	-1.10133	6.37778	-6.3409	0.000600748	0.0165366	0.233117
ASCRP3002278	hsa_circRNA_406237	-1.2269	9.85876	-12.1467	1.35e-05	0.0110961	3.90455
ASCRP3002346	hsa_circRNA_032891	1.30026	8.19748	9.14458	7.36e-05	0.0119696	2.34163
ASCRP3002410	hsa_circRNA_100375	1.16363	11.301	6.489	0.000528512	0.0159032	0.365657
ASCRP3002422	hsa_circRNA_405483	1.13471	8.71894	7.57288	0.000220709	0.014019	1.2575
ASCRP3002434	hsa_circRNA_403250	1.14775	9.35275	7.07974	0.000324009	0.0140652	0.868079
ASCRP3002476	hsa_circRNA_407205	-1.21762	13.2447	-9.20291	7.09e-05	0.0119696	2.37779
ASCRP3002519	hsa_circRNA_004045	1.35522	7.45465	5.42331	0.00140253	0.0217541	-0.652324
ASCRP3002520	hsa_circRNA_101408	1.31955	9.28951	5.32796	0.00154055	0.0223306	-0.751065
ASCRP3002522	hsa_circRNA_004182	-1.20436	7.54639	-5.3957	0.001441	0.0219254	-0.680783
ASCRP3002549	hsa_circRNA_065384	1.01964	10.5053	5.06012	0.00201793	0.0255082	-1.03563
ASCRP3002568	hsa_circRNA_000950	-1.03899	6.33998	-4.79598	0.0026582	0.0282784	-1.32688
ASCRP3002751	hsa_circRNA_062762	-1.1308	6.9895	-3.85783	0.00767029	0.0488178	-2.44961
ASCRP3002777	hsa_circRNA_037798	1.98454	11.3651	7.0945	0.000320208	0.0140652	0.880116
ASCRP3002821	hsa_circRNA_023216	1.10856	8.79559	4.41093	0.00404264	0.0351906	-1.77089
ASCRP3002867	hsa_circRNA_100504	-1.24731	6.88769	-8.96546	8.27e-05	0.0121625	2.22893
ASCRP3002906	hsa_circRNA_103714	1.5719	11.3783	5.91718	0.000878028	0.0184938	-0.16159
ASCRP3002940	hsa_circRNA_104589	-1.27538	8.41674	-6.95554	0.000358124	0.0143265	0.76581
ASCRP3002974	hsa_circRNA_404870	1.18931	9.29175	5.45275	0.00136279	0.021334	-0.622106
ASCRP3002975	hsa_circRNA_007270	-1.1242	7.37434	-5.80387	0.000975127	0.0192184	-0.271176
ASCRP3002982	hsa_circRNA_102331	-1.16444	9.58234	-6.43447	0.000553893	0.0161001	0.317173
ASCRP3003107	hsa_circRNA_012173	1.0035	6.62223	8.3526	0.000125236	0.0133967	1.82311
ASCRP3003171	hsa_circRNA_101689	-1.32969	8.10319	-5.66637	0.00110974	0.0203063	-0.40654
ASCRP3003261	hsa_circRNA_404454	1.73531	11.69	6.40664	0.00056738	0.0162104	0.292285
ASCRP3003271	hsa_circRNA_000317	-2.61112	10.2647	-5.42087	0.00140588	0.0217541	-0.65483
ASCRP3003316	hsa_circRNA_027072	-1.14604	7.6292	-4.49233	0.00369319	0.0337272	-1.67508
ASCRP3003396	hsa_circRNA_405275	-1.00001	10.2992	-4.2051	0.00510317	0.0394324	-2.01784
ASCRP3003397	hsa_circRNA_001388	-1.24745	8.89274	-4.79893	0.00264988	0.0282784	-1.32356
ASCRP3003439	hsa_circRNA_022963	1.20142	10.6741	6.29184	0.000627104	0.0167645	0.188612
ASCRP3003559	hsa_circRNA_101816	-1.24922	8.03112	-5.10374	0.00192989	0.0248432	-0.988542
ASCRP3003610	hsa_circRNA_407344	1.15374	8.34597	6.88448	0.000379478	0.0145996	0.706514
ASCRP3003667	hsa_circRNA_100104	-1.16186	10.9522	-7.71799	0.000197906	0.0139864	1.36725
ASCRP3003668	hsa_circRNA_007507	-1.39228	12.6663	-10.6022	3.06e-05	0.0112552	3.17095
ASCRP3003670	hsa_circRNA_405283	-1.18916	6.77871	-6.26096	0.00064437	0.0167645	0.160437
ASCRP3003673	hsa_circRNA_102566	-1.55207	7.217	-9.22458	7e-05	0.0119696	2.39115
ASCRP3003701	hsa_circRNA_082162	-1.09099	8.29311	-7.46165	0.000240233	0.0140652	1.17192
ASCRP3003746	hsa_circRNA_101248	-1.34799	8.36951	-5.64256	0.00113513	0.0203652	-0.430247
ASCRP3003769	hsa_circRNA_005255	-1.166	9.76653	-7.39613	0.000252657	0.0140652	1.12091
ASCRP3003869	hsa_circRNA_102681	-1.09081	6.85093	-4.81875	0.00259482	0.028107	-1.30135
ASCRP3003878	hsa_circRNA_400048	1.44999	11.7127	4.93098	0.00230622	0.0269128	-1.17668
ASCRP3003930	hsa_circRNA_100385	1.22035	7.37319	6.70999	0.000438369	0.0151337	0.55842
ASCRP3004032	hsa_circRNA_009618	1.34823	7.85854	5.28438	0.0016087	0.0227313	-0.796643
ASCRP3004080	hsa_circRNA_022430	-1.0425	6.54682	-4.95302	0.0022539	0.0267398	-1.15243
ASCRP3004157	hsa_circRNA_101015	1.75738	8.58972	10.4493	3.33e-05	0.0112552	3.0907
ASCRP3004188	hsa_circRNA_000997	-1.8221	8.83494	-9.0713	7.72e-05	0.0119696	2.29584
ASCRP3004197	hsa_circRNA_401955	1.62329	9.25257	6.91105	0.000371329	0.0144822	0.728749
ASCRP3004199	hsa_circRNA_000319	-1.96125	7.52466	-6.3943	0.000573477	0.0162825	0.281224
ASCRP3004211	hsa_circRNA_406587	-1.05145	8.29947	-4.34289	0.00436323	0.0365165	-1.85178
ASCRP3004281	hsa_circRNA_100187	1.04869	6.113	8.06571	0.000153436	0.0133967	1.62175
ASCRP3004334	hsa_circRNA_006795	-1.00779	10.4683	-5.55319	0.00123646	0.0209982	-0.519937
ASCRP3004381	hsa_circRNA_404617	1.08881	6.9056	9.88402	4.65e-05	0.0119696	2.78095
ASCRP3004405	hsa_circRNA_404497	1.35981	14.1705	4.39054	0.00413585	0.0355605	-1.79505
ASCRP3004406	hsa_circRNA_006411	-1.30899	8.82242	-5.25772	0.00165206	0.0230824	-0.824658
ASCRP3004494	hsa_circRNA_405621	1.19335	7.11148	9.41861	6.19e-05	0.0119696	2.5092
ASCRP3004520	hsa_circRNA_023525	1.14091	9.02618	5.16279	0.00181755	0.0240815	-0.925282
ASCRP3004590	hsa_circRNA_028143	1.06359	7.65292	7.55922	0.000223005	0.014019	1.24706
ASCRP3004620	hsa_circRNA_406718	1.26464	7.7352	9.47552	5.97e-05	0.0119696	2.54328
ASCRP3004651	hsa_circRNA_100850	-1.09101	12.6785	-9.82118	4.83e-05	0.0119696	2.74516
ASCRP3004692	hsa_circRNA_005411	1.79391	11.7064	6.76036	0.000420363	0.0148496	0.601533
ASCRP3004695	hsa_circRNA_062683	1.76497	12.3483	6.12905	0.000724477	0.017285	0.038709
ASCRP3004711	hsa_circRNA_101295	-1.17053	8.84561	-6.03686	0.000787193	0.017847	-0.0477114
ASCRP3004743	hsa_circRNA_052165	1.42218	7.96036	9.34895	6.46e-05	0.0119696	2.46715
ASCRP3004792	hsa_circRNA_089762	1.39684	12.736	4.80734	0.00262637	0.0282045	-1.31413
ASCRP3004870	hsa_circRNA_016229	-1.55289	8.75314	-9.59785	5.53e-05	0.0119696	2.61572
ASCRP3004958	hsa_circRNA_005507	-1.11392	7.25919	-4.28007	0.00468459	0.0379852	-1.92711
ASCRP3004988	hsa_circRNA_092377	-1.30399	10.0079	-6.86895	0.000384336	0.0145996	0.693477
ASCRP3005049	hsa_circRNA_104165	1.14974	7.48855	8.63273	0.000103293	0.0125946	2.01259
ASCRP3005094	hsa_circRNA_405811	-1.4337	9.84989	-11.4342	1.94e-05	0.0112552	3.58257
ASCRP3005123	hsa_circRNA_100173	-1.26512	8.88938	-7.38942	0.00025397	0.0140652	1.11565
ASCRP3005136	hsa_circRNA_102451	1.06617	8.13652	6.82952	0.000396993	0.0146486	0.660252
ASCRP3005154	hsa_circRNA_091840	1.3304	7.48147	5.81371	0.000966229	0.0191439	-0.261591
ASCRP3005167	hsa_circRNA_007647	1.02059	8.52765	5.7136	0.00106125	0.0198202	-0.359745
ASCRP3005172	hsa_circRNA_000675	1.06655	6.49103	7.60046	0.000216152	0.014019	1.27853
ASCRP3005216	hsa_circRNA_067567	-1.01261	10.861	-4.25794	0.00480402	0.0385421	-1.9538
ASCRP3005234	hsa_circRNA_006766	1.88123	11.4845	6.26665	0.000641148	0.0167645	0.165638
ASCRP3005272	hsa_circRNA_082317	1.14959	7.08143	5.62649	0.00115263	0.0204123	-0.446293
ASCRP3005432	hsa_circRNA_100367	1.34459	10.227	4.2651	0.004765	0.0383641	-1.94515
ASCRP3005436	hsa_circRNA_000320	-1.99741	9.21982	-5.2482	0.00166787	0.0230976	-0.834691
ASCRP3005477	hsa_circRNA_400629	1.06661	8.4912	6.30901	0.000617735	0.0167561	0.204218
ASCRP3005507	hsa_circRNA_104605	1.53376	7.97128	8.78547	9.32e-05	0.0125946	2.11305
ASCRP3005580	hsa_circRNA_404508	-1.17489	5.50242	-6.24936	0.000650998	0.0167645	0.149818
ASCRP3005613	hsa_circRNA_102747	-1.0403	9.82476	-5.23188	0.00169535	0.0233759	-0.851912
ASCRP3005621	hsa_circRNA_404185	-1.7938	8.72519	-5.86058	0.000925089	0.0189378	-0.216115
ASCRP3005632	hsa_circRNA_102761	-1.04446	6.76568	-9.07646	7.7e-05	0.0119696	2.29907
ASCRP3005658	hsa_circRNA_101873	1.90908	7.50362	8.14019	0.000145472	0.0133967	1.67475
ASCRP3005726	hsa_circRNA_405174	-1.25646	10.2584	-3.89582	0.00732932	0.0477014	-2.40146
ASCRP3005770	hsa_circRNA_047641	1.39906	7.48695	8.05763	0.000154331	0.0133967	1.61597
ASCRP3005776	hsa_circRNA_086154	-1.13499	10.4031	-5.10822	0.0019211	0.024765	-0.983726
ASCRP3005796	hsa_circRNA_002178	1.38026	11.5456	6.59496	0.00048289	0.0156092	0.458821
ASCRP3005797	hsa_circRNA_001846	1.48108	12.2116	5.78839	0.000989318	0.019349	-0.286286
ASCRP3005817	hsa_circRNA_404996	-1.20242	9.96161	-3.95763	0.00680986	0.0458045	-2.3236
ASCRP3005838	hsa_circRNA_104499	1.09925	8.39887	7.05624	0.00033017	0.0141275	0.848859
ASCRP3005862	hsa_circRNA_104405	1.20602	7.55054	6.37964	0.000580822	0.016353	0.268051
ASCRP3005888	hsa_circRNA_103606	-1.13753	6.0068	-10.743	2.82e-05	0.0112552	3.24348
ASCRP3005903	hsa_circRNA_103820	-1.36467	6.8892	-9.15579	7.31e-05	0.0119696	2.34861
ASCRP3005914	hsa_circRNA_001655	1.7447	9.69111	7.59828	0.000216508	0.014019	1.27687
ASCRP3005929	hsa_circRNA_407075	1.03263	5.94521	5.45132	0.00136468	0.021334	-0.623567
ASCRP3005970	hsa_circRNA_002572	1.12877	9.7137	6.69267	0.000444765	0.0152534	0.54352
ASCRP3006106	hsa_circRNA_104858	-1.15489	12.1589	-8.62775	0.000103643	0.0125946	2.00928
ASCRP3006147	hsa_circRNA_101812	-1.22086	8.76223	-4.72336	0.00287227	0.0295678	-1.40884
ASCRP3006155	hsa_circRNA_102728	-1.31683	9.97147	-8.14149	0.000145337	0.0133967	1.67568
ASCRP3006158	hsa_circRNA_006727	1.69525	12.5034	5.64983	0.00112731	0.0203063	-0.423
ASCRP3006185	hsa_circRNA_103188	1.65927	11.6045	5.09552	0.00194615	0.0249468	-0.997397
ASCRP3006206	hsa_circRNA_100674	1.32813	8.72405	6.64535	0.00046278	0.0155638	0.502648
ASCRP3006207	hsa_circRNA_075557	-1.27038	9.57617	-5.80026	0.00097842	0.0192184	-0.274701
ASCRP3006208	hsa_circRNA_404959	1.73212	8.16592	7.56806	0.000221516	0.014019	1.25382
ASCRP3006210	hsa_circRNA_101693	1.91647	10.4171	6.61905	0.000473156	0.0156092	0.479808
ASCRP3006216	hsa_circRNA_400071	1.99076	12.5118	5.13724	0.00186524	0.0242854	-0.952593
ASCRP3006217	hsa_circRNA_063411	1.23045	10.242	4.20629	0.00509617	0.0394283	-2.01638
ASCRP3006220	hsa_circRNA_025460	1.71526	8.47776	10.7379	2.83e-05	0.0112552	3.24087
ASCRP3006223	hsa_circRNA_092446	1.74462	8.06913	13.9595	5.78e-06	0.0110961	4.61562
ASCRP3006226	hsa_circRNA_405510	1.35422	5.90613	3.99301	0.00653094	0.0446869	-2.27929
ASCRP3006227	hsa_circRNA_033628	2.23473	10.9776	6.06895	0.000764687	0.0176594	-0.0175015
ASCRP3006231	hsa_circRNA_006652	1.34906	7.35504	6.8997	0.000374784	0.0145352	0.719265
ASCRP3006255	hsa_circRNA_058230	1.25315	11.6316	5.59788	0.00118456	0.0206766	-0.474944
ASCRP3006257	hsa_circRNA_102919	-1.31454	9.24372	-6.1448	0.000714343	0.0171329	0.0533586
ASCRP3006292	hsa_circRNA_000049	1.2968	6.16943	7.99661	0.000161276	0.0133967	1.5721
ASCRP3006333	hsa_circRNA_101744	1.92957	9.75395	7.39078	0.000253704	0.0140652	1.11672
ASCRP3006335	hsa_circRNA_404655	1.81524	12.7483	4.21262	0.00505933	0.0392633	-2.00869
ASCRP3006337	hsa_circRNA_048764	1.81567	12.8552	4.04003	0.00617975	0.0434459	-2.22072
ASCRP3006340	hsa_circRNA_404714	1.58323	10.945	5.5116	0.00128709	0.021155	-0.562068
ASCRP3006344	hsa_circRNA_405002	-1.15999	6.34314	-6.16746	0.000700037	0.0170137	0.0743883
ASCRP3006375	hsa_circRNA_103468	1.27928	10.0426	5.38688	0.00145354	0.0220025	-0.689893
ASCRP3006416	hsa_circRNA_104230	1.04693	5.6581	7.79585	0.000186789	0.0139864	1.42526
ASCRP3006440	hsa_circRNA_100533	1.58798	9.53762	7.07352	0.000325627	0.0140652	0.862995
ASCRP3006493	hsa_circRNA_407229	1.05695	8.34503	7.99926	0.000160967	0.0133967	1.57402
ASCRP3006518	hsa_circRNA_000499	-1.08938	12.7672	-10.4906	3.26e-05	0.0112552	3.11255
ASCRP3006532	hsa_circRNA_000121	2.059	11.7877	5.54916	0.00124127	0.0209982	-0.524011
ASCRP3006559	hsa_circRNA_405551	1.16636	9.0019	4.79482	0.00266148	0.0282784	-1.32818
ASCRP3006566	hsa_circRNA_016121	-1.36285	7.17592	-5.89614	0.000895197	0.0186701	-0.181807
ASCRP3006567	hsa_circRNA_103809	2.84663	10.0242	6.75269	0.000423047	0.0148773	0.594992
ASCRP3006613	hsa_circRNA_048574	1.56998	11.5405	5.57125	0.00121518	0.0208965	-0.501719
ASCRP3006666	hsa_circRNA_406325	1.03571	11.319	6.26164	0.000643986	0.0167645	0.161056
ASCRP3006721	hsa_circRNA_102928	1.5875	9.70696	6.95963	0.000356936	0.0143265	0.769208
ASCRP3006723	hsa_circRNA_404977	-1.00563	6.33338	-6.83117	0.000396457	0.0146486	0.66164
ASCRP3006790	hsa_circRNA_401057	1.11192	7.96999	6.90941	0.000371826	0.0144822	0.727378
ASCRP3006869	hsa_circRNA_103502	1.18734	7.18379	5.14835	0.00184432	0.0241626	-0.9407
ASCRP3006874	hsa_circRNA_103470	2.73198	9.45828	9.09525	7.6e-05	0.0119696	2.31085
ASCRP3006897	hsa_circRNA_050649	2.14933	10.3155	8.76909	9.42e-05	0.0125946	2.10237
ASCRP3006898	hsa_circRNA_050648	2.23861	11.3063	7.52783	0.000228389	0.014019	1.223
ASCRP3006899	hsa_circRNA_102505	1.57903	9.95375	5.33459	0.00153047	0.0222823	-0.744155
ASCRP3006921	hsa_circRNA_401586	1.0318	7.6174	7.09276	0.000320654	0.0140652	0.878695
ASCRP3007006	hsa_circRNA_101555	2.33938	9.01723	8.17882	0.000141527	0.0133967	1.70205
ASCRP3007014	hsa_circRNA_102062	-1.03435	9.37618	-5.01505	0.00211365	0.0262093	-1.08456
ASCRP3007021	hsa_circRNA_404458	2.80438	11.5399	11.7135	1.68e-05	0.0110961	3.71198
ASCRP3007038	hsa_circRNA_007443	-1.35981	5.95382	-8.51511	0.00011192	0.0130774	1.93387
ASCRP3007039	hsa_circRNA_104387	1.33241	12.0859	3.8914	0.00736809	0.0478637	-2.40705
ASCRP3007088	hsa_circRNA_043122	-1.13546	7.57846	-4.18398	0.00522849	0.0399434	-2.04355
ASCRP3007094	hsa_circRNA_080773	-1.3966	8.84356	-5.7778	0.000999158	0.019458	-0.296639
ASCRP3007109	hsa_circRNA_053882	-1.04219	11.0532	-7.33307	0.000265312	0.0140652	1.07138
ASCRP3007114	hsa_circRNA_405025	1.19286	7.94416	7.80215	0.000185921	0.0139864	1.42993
ASCRP3007130	hsa_circRNA_092412	1.70815	10.2336	5.14317	0.00185403	0.024174	-0.946238
ASCRP3007193	hsa_circRNA_404984	1.12273	7.64882	7.43501	0.000245199	0.0140652	1.15123
ASCRP3007200	hsa_circRNA_001067	1.69048	11.521	5.30777	0.00157171	0.0225892	-0.772149
ASCRP3007224	hsa_circRNA_058741	1.13187	7.07347	6.37557	0.000582876	0.016353	0.264396
ASCRP3007288	hsa_circRNA_101508	1.05413	8.19907	7.0931	0.000320566	0.0140652	0.878975
ASCRP3007295	hsa_circRNA_405781	-1.33947	10.4857	-6.87361	0.000382871	0.0145996	0.697392
ASCRP3007349	hsa_circRNA_102683	-1.2167	7.5413	-6.5819	0.000488264	0.0156092	0.44741
ASCRP3007370	hsa_circRNA_002873	-1.60779	10.1646	-12.5383	1.11e-05	0.0110961	4.07064
ASCRP3007440	hsa_circRNA_104248	1.68546	8.76331	7.94387	0.000167569	0.0133967	1.5339
ASCRP3007462	hsa_circRNA_101066	-1.11037	13.7502	-6.52438	0.000512754	0.0157348	0.396916
ASCRP3007479	hsa_circRNA_103047	1.90587	10.8104	8.25868	0.000133757	0.0133967	1.75802
ASCRP3007508	hsa_circRNA_005080	-1.18871	10.6617	-6.1111	0.000736231	0.0173835	0.0219665
ASCRP3007516	hsa_circRNA_104939	1.15347	8.0291	6.01666	0.000801746	0.0180071	-0.0667977
ASCRP3007579	hsa_circRNA_104086	1.30075	9.9403	5.87321	0.000914342	0.0189029	-0.203907
ASCRP3007596	hsa_circRNA_001175	1.13272	8.88937	7.42393	0.000247297	0.0140652	1.14261
ASCRP3007600	hsa_circRNA_103414	-1.30719	7.02015	-9.41138	6.21e-05	0.0119696	2.50485
ASCRP3007608	hsa_circRNA_404768	1.18732	10.0059	4.60763	0.00325459	0.0316906	-1.54115
ASCRP3007625	hsa_circRNA_100432	-1.09976	6.31207	-7.35308	0.000261219	0.0140652	1.08714
ASCRP3007637	hsa_circRNA_406391	-1.18136	11.4691	-11.6832	1.7e-05	0.0110961	3.69812
ASCRP3007650	hsa_circRNA_404848	1.07998	6.29397	7.45365	0.000241712	0.0140652	1.16571
ASCRP3007668	hsa_circRNA_084708	-1.57663	6.49482	-9.12865	7.44e-05	0.0119696	2.33172
ASCRP3007680	hsa_circRNA_080289	1.01135	7.37571	8.62901	0.000103555	0.0125946	2.01012
ASCRP3007692	hsa_circRNA_100370	1.37138	13.763	6.25657	0.00064687	0.0167645	0.156419
ASCRP3007708	hsa_circRNA_404487	-1.03747	8.18513	-8.28893	0.000130942	0.0133967	1.77907
ASCRP3007740	hsa_circRNA_102629	-1.44444	9.03469	-7.1892	0.000296994	0.0140652	0.956782
ASCRP3007779	hsa_circRNA_003447	1.33749	14.304	4.57501	0.00337246	0.0320842	-1.57883
ASCRP3007787	hsa_circRNA_405065	-1.09383	9.26378	-5.91574	0.00087919	0.0184938	-0.162971
ASCRP3007792	hsa_circRNA_001691	-1.33157	10.5579	-7.18184	0.000298727	0.0140652	0.950861
ASCRP3007804	hsa_circRNA_406904	-1.33162	7.68298	-3.92215	0.00710285	0.0470119	-2.36822
ASCRP3007893	hsa_circRNA_405439	1.82835	9.86891	6.73227	0.000430299	0.0149503	0.577524
ASCRP3007902	hsa_circRNA_405718	-1.88806	10.8422	-12.6251	1.07e-05	0.0110961	4.10647
ASCRP3007912	hsa_circRNA_401117	1.58219	9.7687	6.48035	0.000532446	0.0159032	0.357994
ASCRP3007942	hsa_circRNA_053955	-1.02779	6.22297	-5.03053	0.00208021	0.0260069	-1.06772
ASCRP3007960	hsa_circRNA_042265	1.93687	10.7238	8.08717	0.000151091	0.0133967	1.63708
ASCRP3007965	hsa_circRNA_006349	2.49637	12.7085	7.96562	0.00016494	0.0133967	1.54969
ASCRP3008057	hsa_circRNA_001536	-1.24251	10.3924	-9.52236	5.8e-05	0.0119696	2.57115
ASCRP3008058	hsa_circRNA_101000	-1.11071	13.3141	-8.15588	0.000143855	0.0133967	1.68585
ASCRP3008085	hsa_circRNA_102190	-1.77261	9.04204	-10.262	3.71e-05	0.0118906	2.99042
ASCRP3008133	hsa_circRNA_400862	1.26201	8.78781	11.8795	1.54e-05	0.0110961	3.78693
ASCRP3008171	hsa_circRNA_406748	1.69303	9.85389	7.00271	0.000344705	0.0142802	0.804858
ASCRP3008203	hsa_circRNA_101456	-1.06471	10.7173	-10.545	3.16e-05	0.0112552	3.14108
ASCRP3008211	hsa_circRNA_406281	1.37384	9.17335	4.45988	0.00382827	0.0344431	-1.71315
ASCRP3008218	hsa_circRNA_017469	1.01274	6.5748	6.05216	0.000776371	0.0178233	-0.033292
ASCRP3008277	hsa_circRNA_001161	1.10101	9.73965	5.7444	0.00103093	0.0196567	-0.329396
ASCRP3008381	hsa_circRNA_402100	1.15052	13.7904	3.8593	0.00765683	0.0487661	-2.44775
ASCRP3008566	hsa_circRNA_104740	1.20835	10.1208	4.72454	0.00286864	0.0295678	-1.4075
ASCRP3008571	hsa_circRNA_100294	-1.44302	5.73129	-11.9148	1.51e-05	0.0110961	3.80267
ASCRP3008589	hsa_circRNA_100802	-1.19091	9.70925	-4.97914	0.0021936	0.0265857	-1.12378
ASCRP3008591	hsa_circRNA_103664	1.00855	7.88293	6.02598	0.000794992	0.0179346	-0.0579831
ASCRP3008594	hsa_circRNA_005078	-1.07728	5.82508	-9.5197	5.81e-05	0.0119696	2.56957
ASCRP3008610	hsa_circRNA_100043	1.64141	8.1515	7.15255	0.000305743	0.0140652	0.927224
ASCRP3008620	hsa_circRNA_051799	1.6848	10.8734	5.72995	0.00104503	0.0198013	-0.343618
ASCRP3008651	hsa_circRNA_101144	1.07215	9.03934	5.97298	0.000834272	0.0181903	-0.108254
ASCRP3008701	hsa_circRNA_403359	-1.16455	7.62824	-4.23507	0.004931	0.0388797	-1.98145
ASCRP3008736	hsa_circRNA_005425	-1.43612	7.41366	-8.64182	0.000102659	0.0125946	2.01863
ASCRP3008845	hsa_circRNA_000365	-1.03012	6.91854	-7.07672	0.000324794	0.0140652	0.86561
ASCRP3008934	hsa_circRNA_404272	1.23272	6.55169	9.01609	8e-05	0.0119696	2.26105
ASCRP3008951	hsa_circRNA_102787	-1.2613	6.38414	-7.01907	0.000340187	0.0142439	0.818337
ASCRP3008973	hsa_circRNA_405698	-1.03591	8.62954	-3.9548	0.00683272	0.0458758	-2.32715
ASCRP3009002	hsa_circRNA_405540	1.07655	10.0021	4.59126	0.00331318	0.0319922	-1.56004
ASCRP3009065	hsa_circRNA_403328	1.07025	8.75692	5.28768	0.00160342	0.0227313	-0.793182
ASCRP3009123	hsa_circRNA_105018	1.21705	10.0865	5.20951	0.00173387	0.0236303	-0.87559
ASCRP3009160	hsa_circRNA_406483	3.17812	9.28905	10.9603	2.5e-05	0.0112552	3.3531
ASCRP3009214	hsa_circRNA_404864	1.87948	9.22816	7.35339	0.000261157	0.0140652	1.08738
ASCRP3009264	hsa_circRNA_001766	1.10241	6.81109	4.2468	0.00486544	0.0388261	-1.96727
ASCRP3009279	hsa_circRNA_404724	-1.23911	10.7598	-6.74184	0.000426882	0.0149065	0.585718
ASCRP3009304	hsa_circRNA_101083	-1.04472	6.30373	-8.32743	0.000127457	0.0133967	1.80574
ASCRP3009310	hsa_circRNA_103948	1.39104	7.83595	6.66483	0.000455267	0.0154249	0.519502
ASCRP3009330	hsa_circRNA_051348	1.28876	8.19348	6.11984	0.000730481	0.0173401	0.0301247
ASCRP3009380	hsa_circRNA_400294	2.15493	6.18086	7.88937	0.000174369	0.0137	1.49415
ASCRP3009414	hsa_circRNA_103503	-1.06532	7.39336	-7.61533	0.000213741	0.014019	1.28983
ASCRP3009423	hsa_circRNA_100119	1.06964	7.88714	6.76323	0.000419361	0.0148496	0.603983
ASCRP3009440	hsa_circRNA_007624	1.53663	8.44736	5.56279	0.0012251	0.0209879	-0.51025
ASCRP3009442	hsa_circRNA_002901	1.4376	11.3475	4.46816	0.00379326	0.0342634	-1.70341
ASCRP3009473	hsa_circRNA_405345	-1.04969	6.86518	-7.7166	0.000198111	0.0139864	1.36621
ASCRP3009474	hsa_circRNA_000680	1.73989	8.55282	9.72635	5.11e-05	0.0119696	2.69064
ASCRP3009488	hsa_circRNA_000895	-1.08447	12.8505	-7.36525	0.000258767	0.0140652	1.0967
ASCRP3009533	hsa_circRNA_100891	-1.20258	10.9013	-8.87306	8.79e-05	0.0125221	2.16977
ASCRP3009542	hsa_circRNA_407098	1.16457	6.77136	5.99394	0.000818484	0.0180416	-0.0883336
ASCRP3009549	hsa_circRNA_050998	1.04551	6.97924	8.56667	0.00010804	0.0129209	1.96853
ASCRP3009597	hsa_circRNA_403751	1.17456	7.3465	5.59416	0.00118878	0.0206766	-0.478676
ASCRP3009598	hsa_circRNA_091419	1.20343	8.10938	4.38009	0.00418454	0.0357766	-1.80745
ASCRP3009600	hsa_circRNA_017854	1.11525	6.06074	7.06505	0.000327843	0.0140942	0.856076
ASCRP3009654	hsa_circRNA_401366	1.66737	10.9801	5.16854	0.001807	0.0240775	-0.919143
ASCRP3009668	hsa_circRNA_001802	-1.14807	7.86373	-4.51316	0.00360928	0.0334639	-1.65073
ASCRP3009681	hsa_circRNA_009054	-1.01096	8.0918	-4.72405	0.00287015	0.0295678	-1.40806
ASCRP3009751	hsa_circRNA_001019	-1.07235	9.28808	-7.24704	0.000283765	0.0140652	1.00312
ASCRP3009808	hsa_circRNA_004939	1.62498	11.1788	5.75031	0.00102523	0.0196234	-0.323593
ASCRP3009815	hsa_circRNA_104640	2.5427	13.2765	8.0313	0.000157284	0.0133967	1.59709
ASCRP3009826	hsa_circRNA_101707	1.35626	8.76414	7.18473	0.000298046	0.0140652	0.953183
ASCRP3009837	hsa_circRNA_104172	2.05641	13.5479	7.12515	0.000312476	0.0140652	0.905034
ASCRP3009841	hsa_circRNA_001059	1.73831	9.57347	5.58023	0.00120476	0.0207565	-0.492682
ASCRP3009875	hsa_circRNA_102442	-1.13275	13.8164	-6.95221	0.000359093	0.0143265	0.763044
ASCRP3009901	hsa_circRNA_060176	1.4098	7.48047	7.87294	0.000176481	0.0137474	1.48211
ASCRP3010000	hsa_circRNA_100630	1.18478	7.62296	7.24344	0.000284568	0.0140652	1.00025
ASCRP3010067	hsa_circRNA_102565	-1.47581	6.98888	-8.6775	0.000100212	0.0125946	2.04224
ASCRP3010074	hsa_circRNA_039187	1.32349	7.65024	5.45606	0.00135839	0.021334	-0.618713
ASCRP3010078	hsa_circRNA_037128	1.13887	9.76782	6.20579	0.000676585	0.0167645	0.109793
ASCRP3010108	hsa_circRNA_061260	1.58453	6.85975	12.4057	1.19e-05	0.0110961	4.01521
ASCRP3010189	hsa_circRNA_102677	-1.11417	6.94967	-5.21028	0.00173254	0.0236303	-0.874777
ASCRP3010269	hsa_circRNA_406989	1.39752	8.04438	5.84796	0.000935969	0.0189987	-0.228332
ASCRP3010272	hsa_circRNA_001640	-2.07333	7.02063	-8.44485	0.000117468	0.0133967	1.88627
ASCRP3010294	hsa_circRNA_102680	-1.00436	7.74405	-6.10438	0.000740688	0.0174432	0.015687
ASCRP3010310	hsa_circRNA_100157	1.28862	7.69198	5.24431	0.00167438	0.0231216	-0.838792
ASCRP3010335	hsa_circRNA_004397	1.81244	6.60737	8.19819	0.000139596	0.0133967	1.71568
ASCRP3010338	hsa_circRNA_102171	-1.3881	13.2183	-7.73774	0.000195016	0.0139864	1.38202
ASCRP3010376	hsa_circRNA_400008	1.43384	12.8186	4.2064	0.00509557	0.0394283	-2.01626
ASCRP3010387	hsa_circRNA_402541	1.06236	7.1936	4.95483	0.00224966	0.0267398	-1.15044
ASCRP3010735	hsa_circRNA_047771	1.3517	8.91793	6.54527	0.0005037	0.0156405	0.415305
ASCRP3010807	hsa_circRNA_089761	2.22102	12.2811	7.53643	0.0002269	0.014019	1.22959
ASCRP3010863	hsa_circRNA_406937	1.04607	7.42384	7.22953	0.000287696	0.0140652	0.989132
ASCRP3010896	hsa_circRNA_080968	2.43204	9.90905	11.0485	2.39e-05	0.0112552	3.39677
ASCRP3010937	hsa_circRNA_013480	-2.0452	8.52703	-8.64899	0.000102162	0.0125946	2.02338
ASCRP3010958	hsa_circRNA_005414	1.48102	7.78453	7.42948	0.000246244	0.0140652	1.14692
ASCRP3011005	hsa_circRNA_407202	-1.60825	12.2438	-10.7714	2.78e-05	0.0112552	3.25797
ASCRP3011030	hsa_circRNA_066781	-1.24535	7.56687	-4.23603	0.00492561	0.0388797	-1.98029
ASCRP3011141	hsa_circRNA_101198	-1.19819	9.04327	-6.00155	0.00081283	0.0180416	-0.0811077
ASCRP3011157	hsa_circRNA_035222	-1.15037	9.05283	-6.22128	0.000667355	0.0167645	0.124058
ASCRP3011207	hsa_circRNA_104342	-1.15598	7.27866	-4.22712	0.00497603	0.0388997	-1.99109
ASCRP3011211	hsa_circRNA_103731	-1.1115	5.79725	-5.25871	0.00165042	0.0230824	-0.823611
ASCRP3011223	hsa_circRNA_000342	-1.03928	10.9409	-6.23129	0.000661469	0.0167645	0.133255
ASCRP3011257	hsa_circRNA_100388	1.03188	9.17776	6.55321	0.000500309	0.0156405	0.422273
ASCRP3011288	hsa_circRNA_405434	1.69818	11.2618	6.08678	0.000752497	0.0175403	-0.000774214
ASCRP3011332	hsa_circRNA_002099	-1.84696	7.78387	-6.09456	0.000747252	0.0175076	0.00650659
ASCRP3011344	hsa_circRNA_406826	2.46978	11.5972	7.62964	0.000211448	0.014019	1.30068
ASCRP3011370	hsa_circRNA_406996	1.02021	5.55671	4.59353	0.00330499	0.0319763	-1.55742
ASCRP3011411	hsa_circRNA_103419	-1.01246	6.72247	-3.95885	0.00679999	0.0458045	-2.32206
ASCRP3011433	hsa_circRNA_103130	-1.35031	8.59193	-5.5034	0.00129735	0.021155	-0.570408
ASCRP3011452	hsa_circRNA_047418	-1.12694	8.85469	-4.84689	0.00251881	0.0277587	-1.2699
ASCRP3011463	hsa_circRNA_404819	-1.52534	9.42006	-4.13522	0.00553115	0.0414223	-2.1032
ASCRP3011464	hsa_circRNA_085694	-1.47363	10.3173	-4.93566	0.002295	0.0268967	-1.17152
ASCRP3011469	hsa_circRNA_003596	1.41186	7.09839	7.21253	0.000291574	0.0140652	0.975516
ASCRP3011476	hsa_circRNA_403871	-1.21986	8.00916	-4.95707	0.00224442	0.0267398	-1.14797
ASCRP3011510	hsa_circRNA_104121	-1.26236	12.0777	-6.35163	0.000595148	0.0164869	0.242819
ASCRP3011526	hsa_circRNA_004310	1.42235	8.27437	6.9188	0.000368987	0.0144822	0.735227
ASCRP3011582	hsa_circRNA_406083	2.2741	11.5768	5.17477	0.00179567	0.0239967	-0.912507
ASCRP3011690	hsa_circRNA_000791	1.63971	11.0591	5.46603	0.00134528	0.0211939	-0.608517
ASCRP3011698	hsa_circRNA_103212	-1.50775	7.31815	-9.8578	4.72e-05	0.0119696	2.76605
ASCRP3011713	hsa_circRNA_001931	-1.3435	8.0847	-6.1613	0.000703895	0.017062	0.0686765
ASCRP3011721	hsa_circRNA_000442	-1.14954	10.0187	-4.25604	0.00481442	0.0385916	-1.95609
ASCRP3011869	hsa_circRNA_001914	-1.55076	8.73642	-11.2731	2.11e-05	0.0112552	3.506
ASCRP3011877	hsa_circRNA_101213	-1.02885	14.7319	-6.47821	0.000533426	0.0159032	0.356094
ASCRP3011890	hsa_circRNA_404695	-1.40539	9.50014	-6.79264	0.000409267	0.0148358	0.629006
ASCRP3011939	hsa_circRNA_006294	-1.25772	7.24338	-4.75056	0.00278991	0.0291597	-1.37805
ASCRP3011978	hsa_circRNA_000298	1.99706	11.8184	6.2464	0.000652698	0.0167645	0.147111
ASCRP3012143	hsa_circRNA_003524	1.06375	7.36446	7.76645	0.0001909	0.0139864	1.40343
ASCRP3012147	hsa_circRNA_101748	2.00266	12.0979	5.46677	0.0013443	0.0211939	-0.607757
ASCRP3012149	hsa_circRNA_406019	1.36101	7.32129	6.27876	0.000634353	0.0167645	0.176691
ASCRP3012225	hsa_circRNA_101833	2.83611	11.0039	9.04269	7.87e-05	0.0119696	2.27784
ASCRP3012236	hsa_circRNA_074559	-1.39659	11.9666	-9.25339	6.87e-05	0.0119696	2.40887
ASCRP3012240	hsa_circRNA_403873	1.43345	8.75559	5.81424	0.000965749	0.0191439	-0.261071
ASCRP3012332	hsa_circRNA_018998	1.77422	9.68653	6.00527	0.000810085	0.0180416	-0.0775823
ASCRP3012349	hsa_circRNA_000812	1.99653	8.30433	9.01473	8.01e-05	0.0119696	2.26019
ASCRP3012384	hsa_circRNA_403560	1.57179	7.41931	6.77783	0.000414313	0.0148379	0.616421
ASCRP3012386	hsa_circRNA_102061	1.52796	9.81987	6.68706	0.000446858	0.0152534	0.538688
ASCRP3012404	hsa_circRNA_103888	-1.11117	5.92529	-10.5561	3.14e-05	0.0112552	3.1469
ASCRP3012432	hsa_circRNA_038822	1.00208	6.68415	4.70413	0.00293217	0.0297924	-1.43068
ASCRP3012461	hsa_circRNA_104624	-1.10858	8.22527	-4.56708	0.00340183	0.0321955	-1.58802
ASCRP3012480	hsa_circRNA_089763	1.63972	13.8902	6.93891	0.000362994	0.0143841	0.751987
ASCRP3012489	hsa_circRNA_405311	1.3953	8.8101	6.64855	0.000461536	0.0155638	0.505421
ASCRP3012567	hsa_circRNA_102678	-1.00748	6.95211	-4.76054	0.00276034	0.0289502	-1.36677
ASCRP3012640	hsa_circRNA_083789	1.00481	6.61981	6.37033	0.000585538	0.0163699	0.259677
ASCRP3012656	hsa_circRNA_100811	1.32032	7.17833	7.0032	0.00034457	0.0142802	0.805257
ASCRP3012670	hsa_circRNA_104871	2.08313	9.13895	10.099	4.09e-05	0.0119696	2.90131
ASCRP3012692	hsa_circRNA_406462	1.10675	6.75851	7.34358	0.000263154	0.0140652	1.07966
ASCRP3012754	hsa_circRNA_051036	1.5368	10.0124	5.68162	0.00109381	0.0201645	-0.391394
ASCRP3012873	hsa_circRNA_104093	-1.15912	7.98042	-4.62164	0.00320543	0.0314471	-1.52503
ASCRP3012944	hsa_circRNA_002314	-1.22995	5.83173	-4.96805	0.00221897	0.0266452	-1.13593
ASCRP3012952	hsa_circRNA_071312	1.88911	9.73945	7.10479	0.000317587	0.0140652	0.888497
ASCRP3013088	hsa_circRNA_092516	1.04229	7.45294	7.954	0.000166339	0.0133967	1.54126
ASCRP3013095	hsa_circRNA_038032	1.00302	9.92166	5.11518	0.00190754	0.02466	-0.976253
ASCRP3013178	hsa_circRNA_038011	-1.3941	11.6856	-11.2496	2.14e-05	0.0112552	3.49472
ASCRP3013188	hsa_circRNA_029975	-1.41183	8.26553	-6.5356	0.000507867	0.0156405	0.4068
ASCRP3013245	hsa_circRNA_001618	1.25225	8.69145	6.41278	0.00056437	0.0162104	0.29779
ASCRP3013254	hsa_circRNA_031968	2.33131	12.4261	7.25229	0.000282598	0.0140652	1.00731
ASCRP3013266	hsa_circRNA_101777	1.11938	8.39267	7.27512	0.000277585	0.0140652	1.02548
ASCRP3013280	hsa_circRNA_400613	-1.30255	6.62133	-4.13321	0.00554402	0.0414505	-2.10567
ASCRP3013281	hsa_circRNA_102422	1.05054	6.70226	7.38049	0.000255729	0.0140652	1.10866
ASCRP3013387	hsa_circRNA_406505	1.03502	6.62886	8.79432	9.27e-05	0.0125946	2.11881
ASCRP3013422	hsa_circRNA_405247	1.27186	6.8298	8.83578	9.01e-05	0.0125946	2.1457
ASCRP3013573	hsa_circRNA_000911	-1.14814	9.12285	-4.43037	0.00395592	0.034952	-1.74791
ASCRP3013589	hsa_circRNA_404285	1.09444	8.99026	6.00368	0.00081126	0.0180416	-0.0790921

## Sheet: DEmiRNAs
Ensembl_ID	miRNA	logFC	AveExpr	t	P.Value	adj.P.Val	B
MIMAT0000062	hsa-let-7a-5p	-1.4863	14.9007	-12.0581	1.07892e-28	5.71316e-27	54.3311
MIMAT0000064	hsa-let-7c-5p	-1.74866	10.1546	-10.2969	3.63298e-22	8.9775e-21	39.4559
MIMAT0000067	hsa-let-7f-5p	-1.32571	13.2059	-7.32239	1.39576e-12	1.25168e-11	17.7077
MIMAT0000070	hsa-miR-17-5p	1.43698	8.1004	9.14791	3.2163e-18	5.03736e-17	30.48
MIMAT0000073	hsa-miR-19a-3p	1.51501	4.03449	7.79413	5.89776e-14	6.0168e-13	20.8136
MIMAT0000074	hsa-miR-19b-3p	1.251	6.4003	7.27486	1.90479e-12	1.66782e-11	17.4028
MIMAT0000075	hsa-miR-20a-5p	1.55478	7.5186	9.25901	1.3741e-18	2.35077e-17	31.319
MIMAT0000076	hsa-miR-21-5p	2.84323	18.1116	21.0622	2.07895e-66	2.31179e-63	140.494
MIMAT0000087	hsa-miR-30a-5p	-1.52327	13.5776	-7.62082	1.91692e-13	1.85358e-12	19.6558
MIMAT0000088	hsa-miR-30a-3p	-2.46836	11.7798	-12.0169	1.55372e-28	7.51188e-27	53.9699
MIMAT0000089	hsa-miR-31-5p	1.85576	2.03142	5.74371	1.8606e-08	1.06102e-07	8.43423
MIMAT0000091	hsa-miR-33a-5p	2.42428	3.64865	11.9007	4.33299e-28	1.92731e-26	52.954
MIMAT0000093	hsa-miR-93-5p	1.48944	11.6586	10.0203	3.42989e-21	7.94592e-20	37.2369
MIMAT0000095	hsa-miR-96-5p	2.68915	4.21934	15.651	3.10507e-43	5.75473e-41	87.5352
MIMAT0000100	hsa-miR-29b-3p	2.01545	9.49377	11.3736	4.27113e-26	1.5321e-24	48.4079
MIMAT0000102	hsa-miR-105-5p	1.61709	1.84447	3.35754	0.000863359	0.00221722	-1.83108
MIMAT0000103	hsa-miR-106a-5p	1.09664	3.29112	5.7467	1.83056e-08	1.04927e-07	8.45003
MIMAT0000222	hsa-miR-192-5p	1.54096	8.88271	4.71826	3.31473e-06	1.39621e-05	3.43075
MIMAT0000226	hsa-miR-196a-5p	3.20474	3.8275	6.79036	4.16018e-11	3.12576e-10	14.383
MIMAT0000231	hsa-miR-199a-5p	1.40108	9.28553	8.68099	1.06788e-16	1.33425e-15	27.0268
MIMAT0000232	hsa-miR-199a-3p	1.30934	10.6807	8.69389	9.70933e-17	1.22691e-15	27.1205
MIMAT0000243	hsa-miR-148a-3p	1.68435	15.1025	10.2782	4.23417e-22	1.02356e-20	39.3045
MIMAT0000250	hsa-miR-139-5p	-1.20802	5.14337	-6.5889	1.43098e-10	9.94533e-10	13.1755
MIMAT0000255	hsa-miR-34a-5p	1.19994	7.59064	8.43629	6.3821e-16	7.63107e-15	25.2658
MIMAT0000259	hsa-miR-182-5p	2.58614	13.9922	15.6695	2.59645e-43	5.75473e-41	87.7127
MIMAT0000261	hsa-miR-183-5p	2.51822	12.9092	14.2893	1.40278e-37	1.29991e-35	74.6159
MIMAT0000262	hsa-miR-187-3p	1.47466	3.62911	4.47489	1.00336e-05	3.8422e-05	2.37089
MIMAT0000263	hsa-miR-199b-5p	1.35942	6.89752	7.28401	1.79431e-12	1.58355e-11	17.4614
MIMAT0000266	hsa-miR-205-5p	2.00259	6.30753	4.15654	3.97067e-05	0.000135027	1.06129
MIMAT0000267	hsa-miR-210-3p	5.29703	8.88502	17.9516	5.10855e-53	2.84035e-50	109.894
MIMAT0000274	hsa-miR-217-5p	1.33651	4.15615	6.02395	3.9242e-09	2.38454e-08	9.94677
MIMAT0000281	hsa-miR-224-5p	1.7731	4.83309	6.51605	2.22132e-10	1.52476e-09	12.746
MIMAT0000318	hsa-miR-200b-3p	1.25281	9.19724	7.19882	3.12257e-12	2.65061e-11	16.9183
MIMAT0000416	hsa-miR-1-3p	-1.82344	3.23774	-7.79128	6.01424e-14	6.07985e-13	20.7944
MIMAT0000427	hsa-miR-133a-3p	-1.73243	2.69304	-8.0743	8.43657e-15	9.28858e-14	22.7252
MIMAT0000432	hsa-miR-141-3p	2.21197	9.44034	12.7066	3.24017e-31	2.00171e-29	60.0864
MIMAT0000434	hsa-miR-142-3p	2.67939	10.6634	12.2505	1.95228e-29	1.08547e-27	56.0248
MIMAT0000435	hsa-miR-143-3p	-2.08794	16.1826	-11.0207	8.72939e-25	2.62354e-23	45.4214
MIMAT0000436	hsa-miR-144-3p	-2.24194	3.0179	-9.37888	5.45054e-19	1.045e-17	32.2315
MIMAT0000441	hsa-miR-9-5p	4.17655	9.06301	11.0963	4.59096e-25	1.45861e-23	46.0573
MIMAT0000442	hsa-miR-9-3p	1.29571	1.4792	5.09821	5.34764e-07	2.59828e-06	5.18484
MIMAT0000448	hsa-miR-136-5p	1.64922	3.56296	7.36255	1.07211e-12	9.77205e-12	17.9664
MIMAT0000454	hsa-miR-184	-2.90981	2.0339	-11.3935	3.5989e-26	1.33399e-24	48.5775
MIMAT0000458	hsa-miR-190a-5p	-1.10306	1.74006	-8.79995	4.4242e-17	5.92736e-16	27.8951
MIMAT0000460	hsa-miR-194-5p	1.18809	7.78019	3.78804	0.000175679	0.000516811	-0.343757
MIMAT0000461	hsa-miR-195-5p	-1.19129	5.11442	-6.89191	2.20847e-11	1.70543e-10	15.0025
MIMAT0000682	hsa-miR-200a-3p	2.47684	7.93795	11.8102	9.59662e-28	3.95238e-26	52.1664
MIMAT0000688	hsa-miR-301a-3p	1.9183	3.03173	11.4416	2.37546e-26	9.10866e-25	48.9888
MIMAT0000691	hsa-miR-130b-3p	1.69861	3.93245	10.4981	6.94777e-23	1.8395e-21	41.0915
MIMAT0000692	hsa-miR-30e-5p	1.01402	12.4339	8.41471	7.45961e-16	8.73167e-15	25.1122
MIMAT0000728	hsa-miR-375-3p	1.23896	13.8952	4.12142	4.59781e-05	0.000153536	0.922197
MIMAT0000732	hsa-miR-378a-3p	-1.69644	7.59557	-10.8202	4.74264e-24	1.35226e-22	43.7467
MIMAT0000758	hsa-miR-135b-5p	2.6111	5.19976	10.5845	3.39537e-23	9.2089e-22	41.7996
MIMAT0000760	hsa-miR-331-3p	1.46154	5.07647	8.85878	2.8531e-17	3.96581e-16	28.3275
MIMAT0000761	hsa-miR-324-5p	1.56401	4.3804	9.0331	7.69307e-18	1.17188e-16	29.6198
MIMAT0000764	hsa-miR-339-5p	1.37055	4.87554	7.53662	3.37585e-13	3.1789e-12	19.1002
MIMAT0000770	hsa-miR-133b	-1.44334	1.02702	-11.1068	4.19947e-25	1.37348e-23	46.1455
MIMAT0000772	hsa-miR-345-5p	1.88422	3.78252	9.511	1.95064e-19	3.94384e-18	33.2458
MIMAT0001080	hsa-miR-196b-5p	1.95916	4.48685	5.20298	3.16917e-07	1.58744e-06	5.68951
MIMAT0001340	hsa-miR-423-3p	1.08716	6.57812	7.76309	7.29422e-14	7.24212e-13	20.6048
MIMAT0001341	hsa-miR-424-5p	1.57118	5.85722	8.31723	1.50449e-15	1.72474e-14	24.4216
MIMAT0001536	hsa-miR-429	1.9447	6.54139	9.64915	6.5994e-20	1.38463e-18	34.3159
MIMAT0001545	hsa-miR-450a-5p	1.69381	2.86084	9.34359	7.16162e-19	1.32729e-17	31.9621
MIMAT0001620	hsa-miR-200a-5p	2.38184	8.70843	13.5223	1.83613e-34	1.36118e-32	67.4978
MIMAT0001631	hsa-miR-451a	-2.47306	8.59824	-9.2386	1.60726e-18	2.66757e-17	31.1644
MIMAT0001638	hsa-miR-409-5p	1.69508	2.10461	8.10425	6.83399e-15	7.5994e-14	22.9324
MIMAT0002177	hsa-miR-486-5p	-3.50781	6.85511	-13.9996	2.14308e-36	1.70222e-34	71.9116
MIMAT0002819	hsa-miR-193b-3p	1.88926	5.47154	8.33504	1.32407e-15	1.53372e-14	24.5473
MIMAT0002874	hsa-miR-503-5p	1.70778	2.58942	9.24258	1.55885e-18	2.62643e-17	31.1946
MIMAT0002876	hsa-miR-505-3p	1.04025	4.97174	6.77392	4.60648e-11	3.39232e-10	14.2833
MIMAT0003150	hsa-miR-455-5p	1.20332	4.29029	7.99557	1.46412e-14	1.56548e-13	22.1831
MIMAT0003163	hsa-miR-539-5p	1.1676	1.59744	5.4755	7.80836e-08	4.07648e-07	7.04375
MIMAT0003218	hsa-miR-92b-3p	1.01951	7.36716	6.25556	1.03799e-09	6.71074e-09	11.2419
MIMAT0003242	hsa-miR-577	1.91799	1.91042	7.58844	2.38424e-13	2.28558e-12	19.4416
MIMAT0003249	hsa-miR-584-5p	-1.36097	4.64263	-6.77893	4.46578e-11	3.31063e-10	14.3136
MIMAT0003258	hsa-miR-590-5p	1.68848	3.38217	11.7713	1.34949e-27	5.3594e-26	51.8288
MIMAT0003284	hsa-miR-616-5p	1.18441	1.39679	7.53547	3.40188e-13	3.1789e-12	19.0927
MIMAT0003294	hsa-miR-625-5p	1.12311	2.16922	8.64834	1.3582e-16	1.67814e-15	26.7898
MIMAT0003298	hsa-miR-629-3p	1.54701	2.36689	8.84674	3.12165e-17	4.28553e-16	28.2389
MIMAT0003301	hsa-miR-33b-5p	1.6086	1.78829	9.27316	1.23252e-18	2.14151e-17	31.4263
MIMAT0003312	hsa-miR-642a-5p	1.01465	2.12645	5.64372	3.19644e-08	1.76838e-07	7.9092
MIMAT0003328	hsa-miR-653-5p	1.14858	3.46359	4.77464	2.54717e-06	1.10212e-05	3.68341
MIMAT0003389	hsa-miR-542-3p	1.17354	7.59591	6.48351	2.70034e-10	1.84219e-09	12.5553
MIMAT0003393	hsa-miR-425-5p	1.30076	7.11706	8.53071	3.21441e-16	3.88524e-15	25.9412
MIMAT0003879	hsa-miR-758-3p	1.06242	2.57276	5.00066	8.63653e-07	4.1042e-06	4.72306
MIMAT0003880	hsa-miR-671-5p	1.59423	2.08091	12.7404	2.38629e-31	1.56092e-29	60.3896
MIMAT0003882	hsa-miR-767-5p	1.26875	1.46284	3.00297	0.002845	0.0063783	-2.92874
MIMAT0003885	hsa-miR-454-3p	1.16932	2.70218	9.19948	2.169e-18	3.49555e-17	30.8687
MIMAT0003888	hsa-miR-766-3p	1.07137	3.18968	6.61449	1.2251e-10	8.62222e-10	13.3272
MIMAT0004491	hsa-miR-19b-1-5p	1.32683	2.72506	10.4566	9.78293e-23	2.52991e-21	40.7531
MIMAT0004493	hsa-miR-20a-3p	1.4846	2.16766	10.6197	2.53435e-23	7.04549e-22	42.0889
MIMAT0004494	hsa-miR-21-3p	2.48635	11.3617	16.2335	1.08729e-45	3.02267e-43	93.1468
MIMAT0004495	hsa-miR-22-5p	1.11432	4.54454	7.83218	4.54147e-14	4.76426e-13	21.0704
MIMAT0004497	hsa-miR-24-2-5p	1.0439	4.16967	7.43222	6.76665e-13	6.27043e-12	18.4178
MIMAT0004500	hsa-miR-26b-3p	1.72901	4.31484	11.2598	1.13583e-25	3.82741e-24	47.4397
MIMAT0004503	hsa-miR-29a-5p	1.62195	3.01785	11.0834	5.12343e-25	1.58257e-23	45.9487
MIMAT0004504	hsa-miR-31-3p	1.4346	1.65065	5.19966	3.22257e-07	1.60695e-06	5.67338
MIMAT0004509	hsa-miR-93-3p	1.38014	3.0953	9.02284	8.31371e-18	1.2493e-16	29.5433
MIMAT0004514	hsa-miR-29b-1-5p	1.46888	2.35768	9.40415	4.48108e-19	8.74203e-18	32.4248
MIMAT0004549	hsa-miR-148a-5p	1.13186	5.75944	6.39282	4.63437e-10	3.08588e-09	12.0282
MIMAT0004550	hsa-miR-30c-2-3p	-2.68588	4.922	-14.3763	6.16833e-38	6.78551e-36	75.431
MIMAT0004552	hsa-miR-139-3p	-2.59104	3.66608	-14.4204	4.06372e-38	5.02095e-36	75.845
MIMAT0004553	hsa-miR-7-1-3p	1.95425	3.77602	15.1397	4.27585e-41	5.94343e-39	82.6479
MIMAT0004560	hsa-miR-183-3p	1.05083	1.13788	8.13164	5.63351e-15	6.32774e-14	23.1224
MIMAT0004563	hsa-miR-199b-3p	1.31059	10.6768	8.69569	9.58131e-17	1.22465e-15	27.1336
MIMAT0004564	hsa-miR-214-5p	1.1306	4.05338	6.78537	4.29091e-11	3.20234e-10	14.3527
MIMAT0004565	hsa-miR-218-1-3p	-1.04791	1.0564	-10.195	8.34267e-22	1.97384e-20	38.6341
MIMAT0004568	hsa-miR-221-5p	-1.19181	2.013	-6.67677	8.37763e-11	6.04931e-10	13.6986
MIMAT0004571	hsa-miR-200b-5p	1.392	4.0676	8.02113	1.22469e-14	1.32219e-13	22.3587
MIMAT0004584	hsa-let-7g-3p	2.33069	4.70816	12.8259	1.09852e-31	7.6347e-30	61.1585
MIMAT0004598	hsa-miR-141-5p	2.35825	8.92847	15.4272	2.69422e-42	4.27996e-40	85.3911
MIMAT0004599	hsa-miR-143-5p	1.92978	5.06843	9.43521	3.52077e-19	6.99125e-18	32.6629
MIMAT0004600	hsa-miR-144-5p	-2.79214	6.26878	-10.4406	1.11682e-22	2.8225e-21	40.6222
MIMAT0004601	hsa-miR-145-3p	-1.06231	4.98179	-7.85298	3.93553e-14	4.16791e-13	21.2111
MIMAT0004603	hsa-miR-125b-2-3p	-1.03884	3.41802	-6.26427	9.86642e-10	6.4538e-09	11.2913
MIMAT0004604	hsa-miR-127-5p	2.20867	6.30407	9.2033	2.10654e-18	3.44482e-17	30.8975
MIMAT0004657	hsa-miR-200c-5p	1.4179	4.73219	9.08575	5.1616e-18	7.97181e-17	30.0134
MIMAT0004680	hsa-miR-130b-5p	1.92222	3.6021	10.919	2.06254e-24	6.03563e-23	44.5705
MIMAT0004697	hsa-miR-151a-5p	1.47513	6.34716	11.8813	5.13809e-28	2.19752e-26	52.7852
MIMAT0004698	hsa-miR-135b-3p	1.08265	1.18257	8.70064	9.23756e-17	1.19444e-15	27.1696
MIMAT0004701	hsa-miR-338-5p	-1.51934	3.25593	-7.03894	8.71966e-12	7.02628e-11	15.9122
MIMAT0004748	hsa-miR-423-5p	-1.00597	5.82754	-7.29004	1.725e-12	1.53456e-11	17.5
MIMAT0004770	hsa-miR-516a-5p	-1.21102	0.900743	-6.27978	9.01226e-10	5.92996e-09	11.3796
MIMAT0004776	hsa-miR-505-5p	1.09528	2.56032	7.05752	7.74568e-12	6.28701e-11	16.0282
MIMAT0004784	hsa-miR-455-3p	1.89309	6.68395	8.89056	2.24939e-17	3.16624e-16	28.5619
MIMAT0004808	hsa-miR-625-3p	1.19358	7.77779	7.74301	8.36648e-14	8.23321e-13	20.4701
MIMAT0004810	hsa-miR-629-5p	1.20098	6.64305	9.36803	5.92805e-19	1.11729e-17	32.1486
MIMAT0004902	hsa-miR-891a-5p	1.12576	1.8791	3.90864	0.00010934	0.000334027	0.102849
MIMAT0004909	hsa-miR-450b-5p	1.32448	3.65911	6.88357	2.32689e-11	1.78448e-10	14.9514
MIMAT0004926	hsa-miR-708-5p	2.70529	4.51655	14.3673	6.71229e-38	6.78551e-36	75.3471
MIMAT0004927	hsa-miR-708-3p	3.06507	5.76185	16.5939	3.22361e-47	1.19489e-44	96.6388
MIMAT0004928	hsa-miR-147b-3p	1.10976	1.10809	6.80985	3.68613e-11	2.78842e-10	14.5013
MIMAT0004946	hsa-miR-744-3p	1.64562	3.26389	8.8447	3.16942e-17	4.29804e-16	28.2239
MIMAT0004980	hsa-miR-937-3p	1.19449	2.18619	5.3683	1.36417e-07	6.99057e-07	6.50389
MIMAT0005797	hsa-miR-1301-3p	1.42909	3.61597	8.79246	4.67747e-17	6.19208e-16	27.8403
MIMAT0005923	hsa-miR-1269a	2.52728	2.92445	4.72706	3.18182e-06	1.35045e-05	3.46999
MIMAT0005951	hsa-miR-1307-3p	1.52793	9.68922	9.57029	1.22651e-19	2.52569e-18	33.7039
MIMAT0006790	hsa-miR-675-3p	1.18998	2.66609	3.34472	0.000903081	0.00230857	-1.87278
MIMAT0010195	hsa-let-7a-2-3p	1.56305	2.90913	6.99323	1.16588e-11	9.12998e-11	15.6278
MIMAT0015020	hsa-miR-548v	1.0154	1.24228	7.12435	5.04866e-12	4.1586e-11	16.4475
MIMAT0015050	hsa-miR-323b-3p	1.13323	1.48252	4.5677	6.61441e-06	2.62687e-05	2.76912
MIMAT0016847	hsa-miR-378c	-1.08309	2.49469	-8.31424	1.53702e-15	1.74405e-14	24.4005
MIMAT0016888	hsa-miR-4326	1.07085	1.99905	5.06498	6.30157e-07	3.02041e-06	5.02665
MIMAT0016895	hsa-miR-2355-5p	1.55021	5.51983	9.28204	1.1511e-18	2.03178e-17	31.4938
MIMAT0019746	hsa-miR-4668-3p	1.06194	1.1954	9.67829	5.24472e-20	1.12156e-18	34.5428
MIMAT0019761	hsa-miR-4677-3p	1.09596	3.00429	8.91081	1.93269e-17	2.79111e-16	28.7115
MIMAT0019814	hsa-miR-203b-3p	1.13459	4.87382	4.07478	5.57711e-05	0.000180283	0.739214
MIMAT0019856	hsa-miR-4732-3p	-1.4145	0.553276	-12.6736	4.36905e-31	2.55704e-29	59.7901
MIMAT0022692	hsa-miR-181b-3p	1.5451	4.32136	9.71226	4.01028e-20	8.74398e-19	34.8078
MIMAT0022696	hsa-miR-301a-5p	1.79457	1.92582	9.7964	2.05787e-20	4.57671e-19	35.4668
MIMAT0022721	hsa-miR-1247-3p	-2.27248	3.18911	-8.42779	6.78688e-16	8.02874e-15	25.2052
MIMAT0022727	hsa-miR-1307-5p	2.64489	7.9309	11.9509	2.7821e-28	1.28904e-26	53.3928
MIMAT0026480	hsa-miR-153-5p	2.7173	3.031	11.3505	5.21338e-26	1.81165e-24	48.2106
MIMAT0026738	hsa-miR-1287-3p	2.33054	2.76238	12.0389	1.2788e-28	6.46373e-27	54.1628
MIMAT0027684	hsa-miR-6892-5p	-1.26488	1.65917	-9.02069	8.44989e-18	1.25284e-16	29.5273
MIMAT0030019	hsa-miR-7704	-1.33293	1.33019	-7.80946	5.30895e-14	5.46625e-13	20.9169
